# Supplementary material for: Ovarian Cancer Cell Line Panel (OCCP): Clinical Importance of In Vitro Morphological Subtypes
Source: PLoS One. 2014 Sep 17;9(9):e103988. doi: 10.1371/journal.pone.0103988 (PMC4167545; doi:10.1371/journal.pone.0103988)
Supplement: Table S2 — Normalized expression data for 384 microRNAs in all 39 cell lines. (XLSX) [file pone.0103988.s005.xlsx]

## Sheet: Sheet1
Detector	microRNA (Mirbase v20)	2774	59M	A2780	A2780 (ECACC)	A2780 ADR (ECACC)	A2780 CIS (ECACC)	CAOV3	CAOV4	COV318	COV362	COV362.4	COV413A	COV413B	COV504	COV644	ES2	HOC7	IGROV1	OAW28	OAW42	OV17R	OV56	OV7	OV90	OVCAR3	PEA1	PEA2	PEO1	PEO14	PEO16	PEO23	PEO4	SKOV3	SKOV3 (ECACC)	SKOV6	TOV112D	TOV21G	UWB1.289	UWB1.289+BRCA1
hsa-let-7a-4373169	hsa-let-7a-5p	5.7024	3.22238		0.0196715	0.768556	0.870387		3.42194	1.39478	3.12418	2.62999	1.94455	2.91597	3.48292	5.25052	3.83396	3.36932	0.780984		1.80186	2.80975		3.77163		0.856993	1.15105	1.07157	1.93685	0.454123	0.802365	1.25783	1.27824	3.28251	4.36957	0.971584	1.3372	0.869935	1.90144	1.68006
hsa-let-7c-4373167	hsa-let-7c-5p	0.00864969	0.00888752	0.02425	0.00428706	0.0180005	0.484255	0.013278	0.484461	0.251028	0.540687	0.297276	0.0285874	0.0110197	0.280257	0.0350403	0.137135	0.0165194		0.398265	0.0977624	0.429343	0.0373858	0.043515		0.568551	0.524063	0.0211579	0.0127564	0.0732881	0.000901932	0.489382	0.160454	0.123237	0.6539	0.00309235	1.0804	0.157121	0.493681	0.258215
hsa-let-7d-4395394	hsa-let-7d-5p	1.75556	0.713308		0.0058455	0.142969	0.161513		1.29704	0.201402	1.93329	1.82177	0.666226	1.05694	1.5174	1.48152	0.996133	1.0927	0.125633		1.12234	0.375374	1.38893	0.804832	0.604563	0.931699	1.58622	0.787981	0.727093	0.0124766	0.0876494	0.103681	0.696617	1.66521		0.454115	0.510862	0.268514	1.34626	1.55872
hsa-let-7e-4395517	hsa-let-7e-5p	14.212		1.01816	0.490387	7.48625	5.57526	10.568	11.2273	7.06621	13.8669	9.08167	10.728	11.9193	11.5866	14.5588	9.58069	9.22722	4.2079		8.93716	8.99282	11.356	10.4728	12.9466	4.57285	7.26002	4.64664	12.8105	3.51935	5.5024	9.84094	6.86875	13.754	24.8267	6.50875	6.21132	5.36165	10.3931	7.48078
hsa-let-7f-4373164	hsa-let-7f-5p	0.937343	0.246913			0.0244125	0.0318145		0.31896			0.598388				0.832406		0.513208		0.435234	0.645146	0.0861523	0.673413	0.149367		0.34246	0.143973	0.0907612	0.109366	0.0151688		0.00963506	0.0687291		0.297085					0.4688
hsa-let-7g-4395393	hsa-let-7g-5p	6.47343	3.03652		0.0343432	0.739207	0.910261	1.69404	2.77868	0.721476	4.77238	2.75096	3.6096	3.30057	2.12733	8.08114	2.12585	2.40388	0.0383073	3.79651	10.0788	1.21549	3.97202	2.55513	0.869671	3.11047	2.36272	2.274	1.71764	0.055205	0.799738	0.381199	1.72287	3.61021	4.66655	3.23576	2.05049	1.26824	5.67424	4.06363
hsa-miR-1-4395333	hsa-miR-1									1.32773														0.00345748						0.0143776	1.429	0.00444102
hsa-miR-9-4373285	hsa-miR-9-5p	1.10989			0.397713	4.48856	1.96024		0.961099						1.62578						0.434991	2.03939		4.16204		0.547411	0.131596	0.976402	0.605278	16.6226	51.3857	3.26085	0.0120154		0.0565889		3.19252	4.41168		0.107778
hsa-miR-10a-4373153	hsa-miR-10a-5p	0.337668	1.58628	0.0542939	0.260381	1.0978	0.289651	0.0453026	3.2214		1.76447	1.0284	3.06263	4.27921	1.31009	1.26237	1.14873	1.28159	0.321039	2.74334	0.371291	0.0744803	4.41464	5.11958	1.49192	0.0420657	1.02852	2.42085	2.54056	0.0097811	0.0495128	0.0152646	4.19346	6.82514	12.831	7.47752		0.318329		0.0322183
hsa-miR-10b-4395329	hsa-miR-10b-5p	1.33281	1.40702		4.4983	0.347193			3.41433		3.40592	2.53211	6.02529		3.02218	1.08327	1.91117	1.71553	2.32843	3.95553	1.97608	3.34652	5.29856	11.434	0.772927	0.227712	0.578132	2.94322	1.60773	2.327	3.94026	3.35925	2.82579	9.12961	13.0482	10.485	0.669324	1.82963		0.227945
MammU6-4395470	U6 snRNA_control	253.105	113.429	243.366	341.225	395.029	231.04	162.195	259.804	209.425	149.767	138.772	137.64	355.225	150.692	278.341	198.306	268.122	143.589	158.651	285.004	329.85	297.91	182.271		158.414	168.644	150.459	190.758	181.973	868.411	261.698	108.85	184.448	448.624	178.59	146.177	165.189	83.8231	210.272
MammU6-4395470	U6 snRNA_control	230.503	138.27	220.095	260.153	298.505	188.201	182.73		224.865	143.194	142.253	128.36	309.139	143.753	251.072	212.434	386.633	142.616	147.215	241.08	350.997	276.342	163.313	241.304	171.167	200.745	128.253	175.794	100.788	707.579	196.37	118.008	190.824	386.831	170.74	170.966	201.295	71.6535	212.144
hsa-miR-15a-4373123	hsa-miR-15a-5p		0.484459		0.21645													0.237304												0.344126	0.453735
hsa-miR-15b-4373122	hsa-miR-15b-5p	8.13439	5.27567	1.31409	10.5199	10.5611	7.25527	2.56208	7.73217	6.85911	4.60512	5.62822	2.75921	3.6165	3.29258	8.05601	5.64304	9.61495	1.91776	11.4798	12.4506	18.3417	9.97779	11.4748	0.38932	9.90998	11.3584	5.7679	15.5096	12.4245	15.6505	5.21525	7.45491	9.93914	29.3781	2.6927	3.59729	5.50182	10.2204	17.3255
hsa-miR-16-4373121	hsa-miR-16-5p		24.893	17.3971	12.601	23.4418	16.1114	13.144	31.7429	29.1031	28.3259	20.0526	27.8458	26.407	22.3807	48.4069	17.9605	19.0608	17.9197	24.2586	35.2228	42.1343	30.8253	28.2741	18.1358	23.5798	24.3891	12.9991	33.3259	19.4559	48.249	9.59304	20.5908	23.3266	78.423	13.2201	11.799	21.5114	34.252	31.2573
hsa-miR-17-4395419	hsa-miR-17-5p	88.9868	87.0392	179.021	362.761	330.037	52.3145	20.9145	71.6139	85.6968	55.306	50.7176	39.3654	95.9196	23.9857	29.0501	81.3292	72.372	32.8098	65.5681	69.4008	137.691	61.1031	69.2147	134.228	48.0568	77.0386	100.795	100.698	57.2065	323.461	57.9209	94.8485	37.9012	122.616	58.1371	50.7504	60.6461	56.6569	92.97
hsa-miR-18a-4395533	hsa-miR-18a-5p		1.43385	2.90794	4.8682	4.5171	0.647995		1.88239	1.49773	0.981727	1	0.426872	2.265	0.401705	0.356715	2.13893	1.87298	1.05904	0.898184	1.91664	2.51761	2.09206	0.641448	2.65524	1.03678	0.943158	1	0.657942	1.25607	8.08609	0.995402	0.64577	0.644904	0.65538	1.45223	1.66168	1.33541	1.2863	3.4215
hsa-miR-18b-4395328	hsa-miR-18b-5p			0.599092					0.4069								0.517941	0.583652		0.26286	0.452008	0.452398				0.241356				0.400512	1.82703	0.183977						0.367216
hsa-miR-19a-4373099	hsa-miR-19a-3p	69.6261	13.3091	122.972	16.5982	18.5469	2.94683	24.4212	30.9849	52.828	41.4608	30.7187	42.8563	92.5251	30.0515	8.43232	70.1778	27.1082	30.6712	24.9306	16.916	20.6494	38.697	4.94893	97.2613	30.7982	3.22259	6.50106	3.84683	3.47425	28.2693	3.40154	3.68235	20.2724	6.42944	43.6304	30.6242	48.0018	41.4812	15.5528
hsa-miR-19b-4373098	hsa-miR-19b-3p	113.504	96.4855	204.945	247.02	213.516	37.672		106.681	72.1732	57.034	50.3868	55.7635	138.639	40.4357	36.0952	101.544	102.345	40.1519		58.479	145.627	66.6838	59.0263	125.177	51.6045	40.7629	75.695	65.1377	49.0154	249.057	46.9791	60.8095	35.7231	86.7111	58.228	45.6181	61.9546	56.3811	82.178
hsa-miR-20a-4373286	hsa-miR-20a-5p	55.5572	31.021	77.4912	68.5275	60.862	8.51522		45.8488	39.1457	25.0607	26.7714	28.4203	57.0987	20.0576	21.8088	47.8699	44.6778	19.5321	33.1985	22.1831	56.6388	25.0814	17.591	58.7837	18.4539	17.3621	29.6616	24.4753	13.3443	101.801	12.8657	22.9814	16.2575	21.8615	23.6872	20.3715	22.9375	22.6582	28.882
hsa-miR-20b-4373263	hsa-miR-20b-5p	3.00429	0.231834	32.0723	6.05119	2.28062	0.869377		0.922193	3.61911	3.28908	2.22952	3.781	5.46285	1.9384	0.419996	4.04978	1.36437	3.05772	2.0164	2.36623	2.9004	1.49334	0.0449579	13.4063	1.74833	0.0948427	0.0425908	0.167635	0.155446	0.2637	0.0894552	0.107	0.76586	0.103422	3.60922	2.20096	4.80196	3.07093	0.561213
hsa-miR-21-4373090	hsa-miR-21-5p	22.6392	38.1304	1.15752	1.37489	2.9246	4.5199	18.0658	42.8134	7.49674	28.2971	16.9789	22.8069	20.4354	44.0186	40.3371	3.6934	8.82741	13.3334	11.3823	30.2991	8.12628	25.2395	14.7969	33.1616	6.45888	18.7263	28.3881	9.65962	7.02217	0.402413	1.99262	7.42414	14.3912	23.7592	14.3327	2.93583	7.05785	5.73993	4.27313
hsa-miR-22-4373079	hsa-miR-22-3p		0.666415						0.700201															0.359723			0.570615	0.936573		0.214847		0.513562			1.55644
hsa-miR-23a-4373074	hsa-miR-23a-3p
hsa-miR-23b-4373073	hsa-miR-23b-3p	0.473304	0.108803		0.108606		0.499834		0.818725		0.297169	0.591256	0.267637	0.255904	0.195534	0.233679			0.436602	0.513786	0.167765	1.45369				0.415513	0.277308			0.340098	0.176712	0.0953244	0.0601356				0.26323
hsa-miR-24-4373072	hsa-miR-24-3p	56.7984	47.0089	11.2744	22.1168	18.7476	63.83	18.3106	31.109	58.9825	59.0392	42.3899	22.138	49.4664	19.1901	42.6664	12.5099	24.6562	19.9541	26.7095	37.8049	52.3431	60.7894	51.8357	9.27369	38.2829	67.9366	77.7173	92.1268	33.8682	11.6668	56.1223	39.9546	91.1866	313.194	23.127	71.8222	57.9308	56.0165	56.1109
hsa-miR-25-4373071	hsa-miR-25-3p	2.36555	0.376631	0.939959	0.838539	1.71147	0.631152	1.45116	2.94707	1.45781	1.39385	1.10217	0.971042		0.885808	2.35654	0.736418	1.14346	1.89074	0.753009	2.67943	1.52837	1.02072		2.59753	1.16432	1.07088	0.961081	1.24612	0.742614	4.43319	1.75767	0.745094	0.409895	0.678061	1.00218	0.703257	0.985812	1.2929	2.48868
hsa-miR-26a-4395166	hsa-miR-26a-5p	6.85617	3.92566	9.15771	3.5044	3.47438	3.78762	4.9973	9.54301	6.89408	14.7846	7.73568	10.8945	4.70046	8.80562	7.31788	3.73305	5.50517	6.28728	8.3358	8.60173	6.53743	2.94883	4.09189	11.5209	5.8973	2.53823	3.36302	8.24998	3.50691		8.31168	5.4353	2.54703	4.8489	5.25448	4.27562	6.01728	5.42046	3.97115
hsa-miR-26b-4395167	hsa-miR-26b-5p	5.93678	1.44282	8.32016	1.02222	1.31197	1.56505	5.08479	4.46574	6.75384	8.25264	4.00814	5.3402	1.74385	4.08667	13.799	2.75102	2.94107	5.11227	3.93529	3.69775	1.43639	3.30455	0.86345	11.3013	4.71063	0.587064	1.15314	0.858182	2.64195	1.81544	1.37099	0.983325	2.04909	1.71189	2.20999	6.28498	7.94748	2.56321	0.907169
hsa-miR-27a-4373287	hsa-miR-27a-3p	7.46776	7.03162	2.75623	2.58196	1.73825	1.32703	3.55999	0.925489	9.84942	6.97874	2.58893	2.09722	5.38481	2.73298	1.25654	2.61144	4.20796	1.72994	3.88667	4.58179	4.61651	7.69341	7.90979	4.57071	2.48268	3.65174	4.19424	13.7839	1.49611	0.681607	5.51422	2.65009	14.166	31.2205	3.84786	5.43148	6.17551	8.15498	7.49001
hsa-miR-27b-4373068	hsa-miR-27b-3p	3.19502	1.41179	0.875009	1.80357	0.769065	4.61102	0.351549	1.17261	1.55347	2.32025	1.13486	0.867745	1.9265	1.51493	0.866905	0.0188169	0.141192	2.40423	1.41166	1.0177	2.5111	0.820345	1.65418	0.472277	1.51501	2.03826	0.167794	1.16128	0.77335	0.44028	0.668482	0.716414	2.0174	3.80369	0.613055	3.27114	0.429339	0.525269	0.575955
hsa-miR-28-3p-4395557	hsa-miR-28-3p	1.39538	0.950504	0.516731	0.665288	1.34805	1.22708	0.0803162	1.11049	2.06876	0.866104	1.0327	0.896503	1.92109		2.27174	0.97813	0.67908	1.34599	1.27103	1.94561	1.86855	3.09338	3.76091	1.02212		3.30461	1.30443	1.29707	0.94405	1.06942	0.609202	0.416432	1.03224	4.09059	0.718453	0.42886	1.17476	1.03838	1.20987
hsa-miR-28-5p-4373067	hsa-miR-28-5p	0.693286	0.514972	0.13838	0.255926	0.509413	0.347485		0.409188	0.97699	0.365794	0.405133	0.393479	0.520824	0.318062	0.883796	0.318109	0.369032	0.45632	0.653927	1.16882	0.701649	2.05686	1.02268	0.425918	0.462779	1.19892	0.594501	0.391712	0.655545	0.394395	0.268729	0.245106	0.541988	1.55038	0.248733	0.188073	0.608527	0.475127	0.912765
MammU6-4395470	U6 snRNA_control	268.279	142.962	244.925	551.63	329.609	205.405	207.336	246.088	199.831	156.166	137.738	141.916	320.098	133.408	333.005	218.686	367.186	147.001	171.65	302.939	374.717	315.769	172.252	218.023	159.324	232.431	167.316	169.327	129.199	732.324	216.468	135.55	197.808	457.592	189.311	160.514	181.286	80.8828	230.046
MammU6-4395470	U6 snRNA_control	234.592	135.862	249.06	373.821	275.478	212.841	178.041	262.445	204.113	154.211	144.79	152.201	294.583	135.508	276.919	204.777	328.812	115.6	139.279	315.433	348.101	288.398	162.346	217.522	139.578	229.009	131.176	157.516	160.221	762.343	183.816	111.406	177.861	383.175	171.328	150.869	170.533	88.1917	221.279
hsa-miR-29a-4395223	hsa-miR-29a-3p	86.4905	39.083	16.3773	26.084	31.6102	29.2682	37.7127	14.3603	15.8567	29.9353	24.995	20.3604	74.951	18.2749	17.4196	152.011	83.7195	67.6578	2.9499	37.2985	20.8278	38.0052	61.1598	28.6138	2.45255	40.5076	79.2099	93.0081	8.52945	1.49749	11.2512	61.3538	11.943	26.4959	24.7	10.7761	18.338	22.6728	24.064
hsa-miR-29b-4373288	hsa-miR-29b-3p	1.1111	0.188439	0.090397	0.124071	0.13669	0.0881865	0.269023	0.0757965	0.0380331	0.184896	0.151329	0.0549536	0.500586	0.154254	0.13806	1.64253	0.743773	0.479742	0.0181891	0.199425	0.135166	0.225764	0.123893	0.304427	0.017686	0.16952	0.225284	0.37136	0.0372455	0.0285148	0.0374523	0.35017	0.0389914	0.0206282	0.248256	0.0344758	0.109872	0.134227	0.130616
hsa-miR-29c-4395171	hsa-miR-29c-3p	2.74804	0.765149	1.00983	0.0249118	0.0195905	0.029176	1.40238	0.311937	0.267718	1.01861	0.888185	1	3.32641	1.19726	0.915658	6.28725	2.10841	3.54672	0.0825703	0.982609	0.598023	1.46081	0.0475828	1.47718	0.0858368	0.035759	0.0633274	0.0638183	0.00911825	0.00679596	0.0125288	0.048086	0.399198	0.0160634	1	0.439195	0.837117	0.963039	0.372408
hsa-miR-30b-4373290	hsa-miR-30b-5p	18.9608	17.2133	4.90847	5.64736	6.84925	4.81575	12.1411	17.3517	26.93	21.1226	16.7868	12.9893	27.7301	9.51972	42.881	8.10838	15.517	27.8388	32.7909	52.2686	26.3011	14.1297	5.99363	5.56102	7.49309	17.6517	13.5496	12.879	13.3816	59.7523	8.2401	9.2553	19.349	35.2883	20.3972	4.68093	17.4716	24.1127	21.4649
hsa-miR-30c-4373060	hsa-miR-30c-5p	29.7599	28.4099	5.23468	6.45831	9.58724	9.32711	18.7877	23.011	42.5401	21.3774	16.759	16.0693	35.898	13.6594	15.1456	9.13588	18.7381	39.1611		85.3017	42.6135	20.3874	12.4089	7.38329	9.65089	42.7927	43.3908	13.2374	24.8535	155.845	16.1909	8.39021	32.8687	73.642	30.5489	6.67244	29.5453	40.2167	32.6205
hsa-miR-31-4395390	hsa-miR-31-5p	5.72686	12.9356			0.0140108		14.039	17.9808	0.274758	9.27844	9.91909	8.6506	19.1172	14.5211	11.3587	29.9637	19.5104	0.794655	0.225779	1.3963	3.04559	8.25566	116.321	9.90374	37.1909	22.7006	19.9925		15.8549		13.5745		21.8921	118.097	6.6504		21.4204	7.2581	6.78999
hsa-miR-32-4395220	hsa-miR-32-5p	0.05451	0.0121383	0.024934	0.0201678	0.016934	0.0121872	0.0445452	0.00293961	0.0249577	0.0129662	0.0310696	0.0189622	0.0405748	0.00942122	0.00745561	0.0231371	0.0509965	0.018529	0.0369827	0.0747863	0.0187439	0.0372589	0.0171408	0.0297602	0.0283278	0.0120769	0.0123159	0.00499485	0.00613768	0.0730437	0.0342202	0.00362584	0.00647233	0.00917908	0.0154296	0.0113947	0.0163816	0.0329973	0.00794454
hsa-miR-33b-4395196	hsa-miR-33b-5p								0.00670672
hsa-miR-34a-4395168	hsa-miR-34a-5p	0.652076	0.228617	3.41934	0.17692	0.154459	0.203909	2.3561	5.7893	0.654379	1.13151	0.971747	1.67075	0.581479	0.754202	3.18686	0.61386	1.95696	6.83371	0.137235	8.46969	0.170975	0.747296		4.823	0.56112		0.260933	0.243763	0.187513	0.038024	0.242283	2.89889	0.566496	0.126085	0.895671	0.318283	5.0911	1.60065	1.15346
hsa-miR-34c-5p-4373036	hsa-miR-34c-5p		0.0376677		0.0449549				0.00835518		0.0236237	0.0224744						0.0144759				0.16884		0.019762			0.00831365		0.0469479	0.00777349		0.00566557			0.100755				0.417336	0.25759
hsa-miR-92a-4395169	hsa-miR-92a-3p	5.19193	5.47101	6.78125	14.7422	13.0186	2.1352		3.55647	5.70327	2.86501	2.41742	2.35243	7.03991	2.39948	1.98281	4.70148	3.36755	1.69057		3.52397	8.58152	2.97121	3.02809	6.99595	2.21832	2.27804	4.80529	3.76717	2.05679	11.5404	2.40737	2.4689	2.2267	3.81187	3.01767	2.70862	1.8883	3.74577	6.11446
hsa-miR-93-4373302	hsa-miR-93-5p		2.60805	8.20263	17.9377	18.7482	14.2549	6.19762	14.5649	11.9152		8.26428	8.87413	12.5982	4.60854	18.404	6.44798	10.8109	14.2434		17.2322	17.8734	7.15289	6.51239	23.0611	9.61352	16.1599	9.09594	11.767	8.62391	55.3359	20.2662	9.55418	4.62296	11.28	6.95558	6.82316	10.001	8.11294	16.7557
hsa-miR-95-4373011	hsa-miR-95-3p	0.114844			0.0120876	0.0629318	0.00729355	0.403667	0.558083	0.0578736	0.17165	0.0669985	0.0104336			0.582025		0.00278676	0.0499289		0.0310142	0.0129121			0.0947356	0.113412		0.00995612	0.0709542	0.0437282	0.0659626	0.0995427	0.029219	0.0198526	0.00880133	0.0728257	0.0934493	0.0473096	0.611182	0.174003
hsa-miR-96-4373372	hsa-miR-96-5p	0.179938	0.0193401		0.0233136	0.120864	0.0456188	0.108585	0.128278	0.124395	0.021006	0.0104235	0.040812		0.0252068	0.106884	0.0635774	0.0291867	0.256593	0.12388	0.201153	0.154854	0.0615176	0.00258211		0.140376	0.0161809		0.0656684	0.056452	1.26898	0.141644	0.0420529	0.0334759	0.0358642		0.0750835	0.0294126	0.0820292	0.110778
hsa-miR-98-4373009	hsa-miR-98-5p	0.648994	0.153418			0.0243498	0.0274964	0.114962	0.142706		0.445284	0.435911	0.0952685	0.127398	0.388335	0.310212	0.372741	0.452665		0.362312	1.07254		0.399167	0.0528758		0.388392	0.192993	0.138297	0.0805039			0.011021	0.0880571	0.261113	0.128446		0.455531		0.480879	1.39063
hsa-miR-99a-4373008	hsa-miR-99a-5p	1.0536	64.071	6.6589	0.721122	9.41501	3.14973	3.62734	4.00038	3.62465	10.8072	3.31544		0.193714	14.2858		67.3644	77.4814		2.62239	0.858006	4.40931	32.7351	27.4091			2.68178	3.71398	9.55784	1.89096	0.460969	5.25948	1.99248	9.70426			7.65392	7.34712	11.0048	7.21994
hsa-miR-99b-4373007	hsa-miR-99b-5p	1.12948	0.899804	1.06352	2.3549	3.19912	2.13768	1.66167	3.47138	1.18341	1.04489	1.08011	0.915517		1.36265	1.94876	0.576518	0.970772	0.868168	1.70347	1.68113	1.21068	2.6651	0.636075	6.14469	0.921928	1.88024	0.502516	1.05569	2.62014	3.62828	4.66724	1.26211	1.55263	4.44027	0.646332	0.869794	1.63766	1.11727	1.70496
hsa-miR-100-4373160	hsa-miR-100-5p	0.816775	51.1741	5.59725	0.420391	12.5637	1.44638	2.88728	1.93485	0.96525	9.27726	1.84467	0.0214725	0.0621911	10.8578	0.564742	50.2543	45.1864		2.20628	0.351033	2.2003	29.5885	29.9169		1.86016	2.83524	4.53072	7.53291	1.08704	0.336144	3.06752	1.61727	7.32447	10.4015		2.85199	5.76022	7.90994	4.94303
hsa-miR-101-4395364	hsa-miR-101-3p	0.319325	0.0865695		0.0688992	0.119852	0.195386		0.281714	0.22354	0.166135	0.18433	0.190192		0.125053	0.149926	0.201263	0.145925	0.169912	0.309806	0.0878589	0.288217	0.086472	0.0572891		0.371679	0.131413	0.0936501	0.0159844	0.121992	0.429414		0.17602	0.144719	0.0203555	0.118285	0.142695	0.170809	0.16069	0.293592
hsa-miR-103-4373158	hsa-miR-103a-3p	1.55357	1.31013	0.693949	2.64369	3.03335	3.67782		1.82766	4.51696	1.20438	0.933982	1.01119	1.70111	0.776967	1.41218	1.24563	1.92549	1.4621	1.87563	3.04965	2.29945	1.92133	1.69641	0.726628	1.31543	3.8109	3.19904	2.38075	3.59948	15.5699	2.16659	1.26857	1.93246	6.81669	2.57248	1.51105	1.48931	2.47411	2.91158
hsa-miR-105-4395278	hsa-miR-105-5p
hsa-miR-106a-4395280	hsa-miR-106a-5p	88.7544	87.9071	167.206	266.128	269.705	54.3516	22.4085	69.8193	93.6412	55.5141	49.1003	41.9809	104.159	28.9847	32.1594	79.8493	83.2521	32.6359	73.1455	73.3139	128.431	63.7142	64.1761	137.554	53.711	73.7143	86.9426	94.4843	46.2665	320	59.4556	83.4151	40.251	111.628	57.63	50.5769	57.2539	61.8902	93.5723
RNU44-4373384	RNU44_control	12.2819	34.5551	13.051	18.0993	34.2922	19.6226		20.8073	27.782	20.6869	9.59786	2.75893	4.87922	7.87161	24.8638	16.8829	13.1687	9.56413	8.91483	23.6989	36.1171	14.2111	16.4796		25.2127	13.5687	17.0871	23.0838	18.8054	22.6096	11.4711	26.1756	12.7071	24.9	15.0038	7.85389	9.20408	15.8008	16.1828
hsa-miR-106b-4373155	hsa-miR-106b-5p	5.68947	1.25714	2.80377	5.03404	4.80929	4.40326	2.6772	5.63759	4.91085	4.25908	2.59064	3.51062	3.50877	1.69177	10.5335	1.99528	3.14812	4.35947	2.17101	6.8909	5.1234	2.09568	1.76274	6.80107	3.63566	4.19566	3.42006	2.78563	2.80514	19.6012	8.45294	3.1964	1.54367	2.31365	2.43626	2.42367	3.5421	2.71482	4.93988
hsa-miR-107-4373154	hsa-miR-107	0.106807	0.0176617		0.261397	0.163633	0.0739219				0.191928	0.0532521		0.0980696			0.0589258	0.143969		0.0496701	0.193194	0.213443	0.0551424	0.0749921		0.0994979	0.0937083			0.174871	0.417521	0.0763516	0.0434392		0.146579		0.124736	0.148557	0.153218	0.0678044
hsa-miR-122-4395356	hsa-miR-122-5p		0.028336																						3.15633			0.0263338
hsa-miR-124-4373295	hsa-miR-124-3p
hsa-miR-125a-3p-4395310	hsa-miR-125a-3p	0.0221032	0.0095675	0.00407005	0.0169604	0.0535616	0.0242621		0.0330673	0.0417764		0.00842944	0.00808286		0.0502013	0.0217221	0.00321355	0.0113828	0.00254436	0.0149509		0.00650923	0.0400091	0.0151204	0.0213913	0.00862677	0.0170187	0.00631578		0.0135638		0.00970204	0.00488749	0.0240616	0.111743	0.0127034	0.00573041	0.0267627	0.00467304	0.0161224
hsa-miR-125a-5p-4395309	hsa-miR-125a-5p	1.48184	2.2581	3.22722	2.96716	2.95909	3.56562		4.84656	3.69499	2.10518	1.36598	1.33452	1.66033	3.02664	2.95309	1.09352	1.41564	1.09358	3.95831	3.31744	1.67834	4.41355	2.02001	8.7447	1.61398	3.0528	0.797433	1.35064	2.08592	2.94556	3.92184	3.49145	3.90398	8.29103	1.47225	1.74376	2.61375	1.67588	2.27547
hsa-miR-125b-4373148	hsa-miR-125b-5p	0.374946	15.4091	3.18607	0.676686	22.6199	3.77706	1.06301	3.50345	3.10611	9.43036	3.9393	2.52493	0.152898	12.6818	0.133548	12.6253	14.4711	0.170578	2.57937	0.30895	6.71116	6.74075	16.8423	0.0101741	2.71729	3.22395	3.36708	3.2383	7.60149	0.262984	17.7026	4.37749	2.43819	8.36245	0.019613	3.4148	9.22943	13.0446	11.5742
hsa-miR-126-4395339	hsa-miR-126-3p	2.09482	1.44198	1.17752	3.29821	2.52191	1.51393	0.940726	0.971515	0.85403	2.59283	3.4577	0.659874	1.75536		0.444824	0.120288	0.672379	1.17808	1.03775	2.1648	0.656059	1.08669	0.0745291	12.8908	2.07919	2.0708	1.3155		1.00768	1.7411	2.38432		1.24762	2.83916	2.62165	2.0931	0.590128	1.54733	1.27814
hsa-miR-127-3p-4373147	hsa-miR-127-3p		1.29158					1.42085			0.118448	0.0489909								2.5949										3.21808	0.649501	0.00140464					0.918405	0.00221406
hsa-miR-127-5p-4395340	hsa-miR-127-5p
hsa-miR-128-4395327	hsa-miR-128-3p	0.224937	0.12544	0.059511	0.299657	0.487936	0.239084	0.0600923	0.12258		0.151963	0.0608636	0.0925587	0.033379	0.00536469	0.220256	0.121528	0.0903932	0.103933	0.0721653	0.252337	0.280389	0.146216	0.037756	0.139223	0.100231	0.0887589	0.0862849	0.069725	0.147113	0.302346	0.1519	0.0828487	0.242981	0.333923	0.09895	0.154391	0.145234	0.199048	0.537296
hsa-miR-129-3p-4373297	hsa-miR-129-2-3p
hsa-miR-129-5p-4373171	hsa-miR-129-5p
hsa-miR-130a-4373145	hsa-miR-130a-3p		3.11999	5.73811	4.35241	2.83617	2.51291	3.04102	2.50383	4.01707	3.11611	1.16853	3.63932	4.10529	2.01654	1.74312	0.452928	2.20179	0.51635	4.08256		3.08128	1.81647	0.548115	6.02716	2.20272	1.77271	1.25165	2.11583	2.82247	13.2623	2.4286	3.37481		0.659019	2.03474	1.53716	1.36496	3.1416	3.87055
hsa-miR-130b-4373144	hsa-miR-130b-3p	0.778033	0.489826	0.831443	1.03074	1.06258	1.34303	1.24308	0.581776	0.991872	0.950721	0.666504	0.577401	1.27716	0.540212	0.323948	0.393492	0.549356	0.557638	0.679924	0.633113	0.381566	0.437037	0.468715	2.00806	0.585691	0.612503	0.44262	0.214408	0.578326	4.15852	0.296345	0.441979	0.319105	0.422208	1.72294	0.817603	0.73018	0.859966	1.25852
hsa-miR-132-4373143	hsa-miR-132-3p	0.959981	1.35005	9.53182	5.31921	38.9121	18.9388	1.14936	0.912022		0.294967	0.2425		1.67819	0.387669	2.24142	0.58434	0.726436	1.24492	0.377951	1.20795	0.479915	1.34889	0.956952		0.44439	1.97345	1.22211	0.259946	1.27111	16.6292	2.19443	0.119435	1.09087	2.72396	0.545292	2.2268	1.98214		0.544974
hsa-miR-133a-4395357	hsa-miR-133a-3p			0.0217772	0.0384994		0.0063774			3.24394				0.0726259																0.166863	3.80821	0.0848429					0.0136732	0.0591618
hsa-miR-133b-4395358	hsa-miR-133b
hsa-miR-134-4373299	hsa-miR-134-5p		0.116856					0.204104												0.28961										0.481635	0.063694						0.178094
hsa-miR-135a-4373140	hsa-miR-135a-5p	0.540057		0.079643	0.0923162		0.0462591	0.0953788	1.73402		6.77089	5.31028		0.21386	2.85109	1.85577	0.0743775	0.184596	1.77575	0.139238	0.807645	2.53993	0.195198		0.192841	1.38891	0.030781	0.0708329	0.0726291	0.544107	0.0614519	1.14557	0.0178941	0.0486834		0.525019	0.0747034	0.382404	0.683893	0.209937
hsa-miR-135b-4395372	hsa-miR-135b-5p	4.00345	0.0429702	0.411375	0.154498	0.00679402	0.00402318	0.597668	9.81187		40.3107	23.0292		2.13095	12.1429	7.65289	0.963864	3.89884	11.1089		13.8135	1.03812	1.58321	0.0052026	0.528214	13.2793	8.56809	6.50394	12.9882	13.7068	2.79694	10.7576	3.28115	0.501411	0.288387	4.22001	0.222884	3.10883	6.30949	9.58177
hsa-miR-136-4373173	hsa-miR-136-5p											0.0119552							0.029828		0.0664298		0.0373027											0.0200513			0.0123349	0.028761
hsa-miR-137-4373301	hsa-miR-137	0.0852512	0.0980785	2.50055	1.16968	1		0.0036423			0.290908	0.0789144		0.0529211	0.249706	0.0323602		0.0959086	0.00795949		1.99682		0.88167	0.201666			0.00499499	0.000875989			0.457086			0.830108	0.444918	0.0547063			0.0971246	0.0964281
hsa-miR-138-4395395	hsa-miR-138-5p	0.868204	2.11671			0.00256206	0.0303815	0.397328	0.0623354		2.13884	0.648286		1.70457	3.80465	0.0590981	10.9508	1.40728	1.73063	1.38835	0.18524	0.0335814	31.3118	9.00456	0.0214192	0.0956876	12.5712		0.750238	2.21414	0.280051	0.285973	0.0190273	6.9547	8.38841	1.78378	0.0170667	0.111405	1.40509	0.821649
hsa-miR-139-3p-4395424	hsa-miR-139-3p
hsa-miR-139-5p-4395400	hsa-miR-139-5p	0.0167645	0.035903			0.0355242	0.0124462	0.0273944	0.0161907		0.00777011	0.00371118		0.123147	0.014799	0.270274	0.316977	0.089262	0.475961		0.0115356	0.0365088	0.0172892	0.0385705		0.00867063	0.0597169	1.33112	0.0393332	0.217705	1.93442	2.88127	0.0352271	0.126106	0.7574		0.0107209		0.02932
hsa-miR-140-3p-4395345	hsa-miR-140-3p	0.153483	0.0782135	0.0655404	0.0406222	0.0880528	0.0591333	0.0418026	0.0424596		0.103241	0.0657333		0.0480813	0.151544	0.0708796	0.102192	0.0466578	0.142204		0.147588	0.0495766	0.286002	0.0608757	0.0692934	0.0149655	0.118833	0.0140004	0.0096749	0.0103881	0.181843	0.022353	0.00674448	0.141408	0.3266	0.107392	0.0482264	0.137293	0.0158602	0.0082907
hsa-miR-140-5p-4373374	hsa-miR-140-5p	3.38709	1.89164	1.0968	1.89373	3.56247	2.53986	0.576956			1.19391	1.30885		1	2.71855	1.01411	1.72136	0.844894	2.44899		1.82949	1.92518	3.61234	1.26234	1.40879	0.146425	2.4317	0.754988	0.271004	0.287395	4.8589	0.472892	0.168713	2.44874	10.0291	1.86965	1.23385	1.84761	0.306806
hsa-miR-141-4373137	hsa-miR-141-3p	0.384737		0.00788811		0.227458	0.0024825	1.27047			0.00879478	0.00544688		0.0133518	0.00922398	2.74554		1.53078	0.0270461						0.0242121	1.33118		1.79396	2.06238	0.136218	0.00344208	2.74011	1.42894				0.00523499	0.00454095	0.610628	0.420488
hsa-miR-142-3p-4373136	hsa-miR-142-3p					0.013454								0.0294948		0.0209596	6.73869					0.0154771	0.00283959			0.00415016				0.00347348	0.0312311	0.0192392				0.104743		0.00699123
hsa-miR-142-5p-4395359	hsa-miR-142-5p																0.0229879
hsa-miR-143-4395360	hsa-miR-143-3p		0.0581318		0.0432795	0.2176						0.00695654							0.0438025			0.849479		1.0741						0.363703			0.00254131
hsa-miR-145-4395389	hsa-miR-145-5p		0.908379		0.0926901	2.66351						0.306286			1.29675				1.07567		0.0257929	4.56448		7.82926	0.15449	0.0277426				1.82946	0.0705194				0.0268721	0.240252				0.0444877
hsa-miR-146a-4373132	hsa-miR-146a-5p	1.74979			0.0172642	0.0084539	0.00763309							11.647	0.065987	1.89028	0.30174	1.88634			0.666858		26.9169	10.9745	20.1573	0.277628	70.3476	62.3836	0.199341	0.0121918	0.0102852	0.0113573	0.0530084		0.0120573	13.8261		15.9373	3.58988
hsa-miR-146b-3p-4395472	hsa-miR-146b-3p					0.00882873																					0.00748586		0.0127054				0.0146522
hsa-miR-146b-5p-4373178	hsa-miR-146b-5p	0.127394		0.679935	0.797073	3.13489	2.75961							6.02149	0.0694658	0.583839	0.0175185	0.0643098	0.134664		0.157131	3.68828	0.455624	0.159097	0.196354	0.213303	1.70573	0.691546	8.82397	0.916425	0.31553	1.48437	20.7422	0.362943	0.696201	3.80215	0.0839677	0.454253	0.171151
hsa-miR-147b-4395373	hsa-miR-147b
hsa-miR-148a-4373130	hsa-miR-148a-3p	0.239601	0.128079	0.464613	0.360195		0.17971	0.173875	0.252018	0.418395	0.412223	0.224497	0.355012	0.259981	0.148601	0.51529		0.0204325	0.424153	0.262971	0.432422	0.0627149	0.141806	0.00245747	1.90697	0.188744	0.286906	0.685538	0.233206	0.309513	1	0.769295	0.114989	0.106902	0.0362586	0.246118	0.132658		0.636203	0.669636
hsa-miR-148b-4373129	hsa-miR-148b-3p	0.0862323	0.0646929	0.0762697	0.123702	0.113061	0.0694537	0.0343072	0.0821592	0.0832694	0.116545	0.0889169	0.0303348	0.0358184	0.0179765	0.0967442	0.018088	0.0183128	0.0715253	0.034728	0.143579	0.0696155	0.0793427	0.0328304	0.09439	0.0931108	0.0790865	0.0626318	0.043877	0.0410751	0.209036	0.125247	0.0362661	0.0823034	0.081112	0.0764125	0.060892	0.140455	0.108423	0.0859998
hsa-miR-149-4395366	hsa-miR-149-5p	1.14322	2.91178	0.185733	1.43765	1.90414	1.09859	1.14583	0.0951655	0.93682	1.76765	2.1606	0.0840786	0.793678	0.68845	0.0681134		0.930351	0.510007	1.4996	1.42239	2.01349	0.51195	0.542635	0.278536	1.44585	0.898978	0.0366831	2.23314	6.26888	6.42852	2.61267	1.9789	1.45834	4.22365	0.346795	1.63762	0.947859	0.786989	0.545961
hsa-miR-150-4373127	hsa-miR-150-5p					0.0463381	0.0066042	0.0072055	0.000940369	0.00131601	0.0130536		0.0106844		0.0231859		0.0109791	0.00841472	0.00356985				0.0154524		0.0431675							0.00399167	0.00554107	0.0027519	0.0068428	0.02876	0.000716565	0.0043837
hsa-miR-152-4395170	hsa-miR-152-3p	0.473686	0.588821	0.0969952	0.0459291	0.0664535	0.033163	0.238532	0.138122	0.107159	0.714252	0.477742	0.0068459	0.228618	0.270806	1.04414	0.503813	0.455547	0.0154315	0.146242	0.054115	0.289718	0.682515	0.012038	0.0360201	0.125784	0.284869	0.270859	0.288499	0.042376	0.119994	0.330142	0.196535	0.0114843	0.257808	0.104704	0.206107	0.155359	0.0490085	0.0344903
hsa-miR-153-4373305	hsa-miR-153-3p
hsa-miR-154-4373270	hsa-miR-154-5p
hsa-miR-181a-4373117	hsa-miR-181a-5p	0.683202	0.629387	0.0251618				0.239117	1.65341	1.1798	1.46587	0.570367	0.100635	0.906728	1.06877	1	0.441357	0.325348	0.0716588	0.85009	0.372618	1.08242	0.510344	0.898403	1	0.475813	1.27389	0.518991		0.436354	0.245788	0.812702	0.42873	0.800784	0.612334	0.602515	2.01677	0.763794	0.631442	0.398774
hsa-miR-181c-4373115	hsa-miR-181c-5p	0.137533	0.0189598					0.0766617		0.183987	0.330408				0.244312		0.0570897	0.0182372		0.0581387	0.048895		0.049397			0.051351	0.0207038				0.0301664	0.0162819				0.130756	0.304199	0.24192	0.166882
hsa-miR-182-4395445	hsa-miR-182-5p	0.524051	0.0384983	0.105943	0.0329172	0.215171	0.12582	0.463431	0.406692	0.446883	0.114747	0.144778	0.172229	0.00970217	0.14356	0.264912	0.180467	0.174153	0.456112	0.361848	0.184891	0.415826	0.0702568	0.0543399	0.30133	0.564699	0.0628499	0.165939	0.147566	0.15076	4.28919	0.510087	0.183794	0.0751431	0.274849	0.114157	0.180113	0.1918	0.354749	0.167754
RNU48-4373383	RNU48_control	68.0713	116.036	51.366	48.1261	89.7073	75.944	67.1533	49.7046	64.1809	67.1725	52.9872	60.6997	82.2875	20.4941	42.6479	65.5469	45.5659	30.8882	38.7371	147.818	94.5008	71.753	67.0114	20.8663	24.5867	87.0223	73.4402	52.3932	33.9687	78.8025	39.3581	109.265	44.3834	130.565	48.1724	27.9054	37.8463	25.976	41.0307
hsa-miR-183-4395380	hsa-miR-183-5p	0.27365	0.0149853		0.0694084	0.270401	0.112563	0.240974	0.21005	0.343391	0.0751025	0.0308503	0.0607965			0.202669	0.0625949	0.114288	0.182387	0.196145	0.136323	0.158186	0.0734551	0.0586589		0.42046	0.0365974	0.224969	0.124311	0.358813	5.45017	0.773559	0.154847	0.0615439	0.229649	0.0651133	0.116324	0.116229	0.158211	0.167002
hsa-miR-184-4373113	hsa-miR-184								0.0633362	0.287694	0.0141522		0.0041176	0.024407	0.00193595		0.00617937		0.00829369			0.188142				0.00614401			0.00592285	0.038253	0.0197143	0.0132699	0.00538111		0.0180346			0.00404488	0.112759	0.148821
hsa-miR-185-4395382	hsa-miR-185-5p	0.234366	0.19887		0.347243	0.414002	0.529909	0.676337	0.380622	0.266314	0.0634774	0.1485	0.175262			0.571154		0.235598	0.224863	0.221862	0.409928	0.237451		0.291393		0.111411	0.1458	0.395472	0.168867	0.535368	0.343416	0.483611	0.115035	0.0711513	0.32267	0.200196	0.238118	0.208332	0.185783	0.380536
hsa-miR-186-4395396	hsa-miR-186-5p	6.32467	3.51007	1.61766	2.53547	5.40232	2.46487	3.84966	4.50189	4.57355	5.12599	4.59286	2.13274	1.82954	2.13573	7.09692	4.22717	2.98915	3.00101	3.43221	4.87207	4.9488	2.38318	3.45587	3.64953	4.5901	3.22249	2.58696	1.39261	3.19287	13.5958	3.11821	1.65032	1.0757	2.32505	2.56111	2.75687	2.68188	5.22982	8.30584
hsa-miR-187-4373307	hsa-miR-187-3p
hsa-miR-188-3p-4395217	hsa-miR-188-3p
hsa-miR-190-4373110	hsa-miR-190a-5p	0.0349065	0.0116376	0.0157019				0.0167389	0.0323859	0.282828	0.195952	0.0588018	0.0666297	0.0677555	0.192639	0.136953	0.018658		3.76628	0.0641462	0.244097	0.014561	0.0857656	0.00520162	1.49723	0.0127113	0.0147067		0.00149253	0.0129271	0.00618413	0.00467081		0.0739468	0.0114463	0.0125837	0.0360112	0.0333075	0.0766277	0.0170689
hsa-miR-191-4395410	hsa-miR-191-5p	25.3881	15.9129	12.4867	19.946	22.2291	25.9269		6.94102	9.4109	12.0043	11.6615	33.5218	18.1194	7.83293	25.1223	7.48734	9.50991	9.78219	16.5408	22.4945	19.676	13.2464	22.3465	8.43789	23.9219	9.9127	14.4404	19.2688	11.0288	26.0571	12.0911	18.4324	6.81378	39.4432	9.85008	14.0961	17.6375	21.6809	20.3113
hsa-miR-192-4373108	hsa-miR-192-5p	0.574541	0.508023	0.759693	0.418492	0.430665	0.484471	0.696524	0.322858	0.259123	0.281279	0.171278	0.644791	0.62503	0.606298	0.257675		0.229559	1.12181	0.363077	0.493844	0.74323	0.626486	0.0873801	2.1516	0.205721	0.330502	0.745329	0.377873	0.342358	2.50141	0.624842	0.712343	0.207606	0.276718	0.531417	0.355931	0.890568	0.38646	0.177276
hsa-miR-193a-3p-4395361	hsa-miR-193a-3p		0.0430712	0.0393451	0.0510722	0.0477786	0.0282161		0.0564179		0.0430118	0.0228388	0.0112345	0.0387235			0.0207181	0.0501326	0.0349645	0.0196192	0.0813365	0.0337328	0.0725783	0.0707417		0.00934827	0.0633479	0.01355	0.0273815	0.0264244	0.0351093	0.0268777	0.0207016				0.0897279	0.0666216	0.0297363	0.00342696
hsa-miR-193a-5p-4395392	hsa-miR-193a-5p	0.134651	0.850976	0.15989	0.416218	0.772141	0.680385	0.113864	0.336979	0.180023	0.666075	0.491727	0.231511	0.384836	0.332337	0.0496904	0.0859521	0.843985	0.580146	0.184815	0.548663	0.28732	1.15329	0.57479		0.0608609	1.178	0.697993	0.630767	0.360908	0.402412	0.303071	0.411581	0.21094	0.487105	0.00689146	0.276159	0.31584	0.604919	0.47704
hsa-miR-193b-4395478	hsa-miR-193b-3p	6.83126	5.35746	1.07668	4.23042	5.73451	7.79274	0.915413	0.526014	3.69046	5.20174	2.44066		7.79731	4.62107	2.49339	0.651779	3.65303	0.738229	0.646118	7.02105	1.65389	10.1885	4.90398	0.116529	0.964522	9.96948	6.73853	7.36102	1.77368	0.958955	1.60404	1.01696	10.0418	38.8971	4.73292	1.28247	1.01924	2.49559	3.33769
hsa-miR-194-4373106	hsa-miR-194-5p	0.235564	0.165649	0.01818	0.107778	0.0320208	0.10373	0.22837	0.135514		0.0465579	0.0180142	0.155717	0.0461988	0.0887533	0.31625		0.120106	0.136994	0.285855	0.259374	0.1393	0.20598	0.0673219	0.608194	0.0661875	0.114709	0.228894	0.186895	0.296779	0.67175	0.242816	0.263697		0.168732	0.145229	0.139247	0.167628	0.0937042	0.0700821
hsa-miR-195-4373105	hsa-miR-195-5p	5.06867	0.480571	5.27815	0.139048	0.456275	0.275604	2.71877	2.00449	7.20161	8.16143	3.14053	8.7721	5.67447	5.73884	2.20622	3.43505	0.680649	4.61638	1.28066	1.56704	0.665017	5.50028	0.140514	5.74367	4.89799	0.167078	0.288609	0.207969	0.108629	0.419016	0.0691623	0.183397	4.9035	0.288393	3.67757	2.6936	6.54414	8.46815	0.713095
hsa-miR-196b-4395326	hsa-miR-196b-5p	1.00252	1.23653	1.88088	0.00499585	0.0361463	0.0209815	0.939535	0.496738	0.705322	0.191072	0.151415		2.39823	0.603794	0.548098	0.233893	0.34633		0.789394	1.37715	0.0163402	0.980619	0.0314964	1.55105	0.293369	0.841193	0.4144	0.112601	1.19938	5.45852	0.903145		0.968768	0.143623	3.07656	1.76916	14.6002	0.836962	0.664308
hsa-miR-197-4373102	hsa-miR-197-3p	0.709898	0.562331		0.188436	0.873302	0.126895	0.590427	0.2354	0.58376							0.422669	0.387119		0.552565	0.364106	0.570714		0.22718		0.244632	0.343277	0.104426	0.297954	0.359516	0.968801	0.383495	0.161479	0.436195	1.77264	0.49031	0.268109	0.283836	0.656396	0.806508
hsa-miR-198-4395384	hsa-miR-198
hsa-miR-199a-5p-4373272	hsa-miR-199a-5p		0.0530047	0.821546	1.28038	1.30563	2.08406										0.135224										0.0203993				0.054392						0.671293
hsa-miR-199a-3p-4395415	hsa-miR-199a-3p	0.0145133	1.93045	59.0198	79.6021	79.9584	79.3844	0.0172431		0.0676938	0.00668208	0.00875341			0.0057822		5.09659		0.0422519	0.0128146	0.0181983	0.00443729		0.00877208		0.0166238	0.00767747	0.0282143	0.0374062	0.0512112	3.48305	0.0217358	0.0179009	0.00796801	0.00621025	0.00383317	51.4397	0.00991294
hsa-miR-199b-5p-4373100	hsa-miR-199b-5p			0.277282	0.178894	0.0746443	0.0250162																								0.0110746		0.0112591				0.274417
hsa-miR-200a-4378069	hsa-miR-200a-3p	1.53978						1.20852	3.25628	0.120956			1.66428	0.790806		12.4736		2.17893		2.27801	2.02452		0.900284			1.94104	0.972271	3.26695	1.37147	1.29112		11.0271	1.95447	0.157458	0.0258702	1.7889		0.98112	1.80109	1.79415
hsa-miR-200b-4395362	hsa-miR-200b-3p	11.2749						7.91054	17.0946	1.50026	0.0357308		9.53607	4.68951	0.0683898	54.9203		9.71014		11.3883	11.2721	0.00766338	8.99306	0.0089129		14.7922	4.22133	12.6998	6.05429	9.13429		46.4779	9.74887	1.56144	0.861002	10.0586		6.22795	15.2361	7.4788
hsa-miR-200c-4395411	hsa-miR-200c-3p	12.3931	0.0409845	0.0642077	0.103478	7.83868	0.100075	28.6184	30.0111		0.140562	0.0699843	20.5823	0.579556		53.6757	0.0173763	43.5402	1.3645	12.0516	0.0701709	0.179264		0.00285477	0.963286	16.7976	0.0112585	36.4375	36.4434	7.46112	0.438265	41.2864	37.3707				0.0750994		27.1155	19.7138
hsa-miR-202-4395474	hsa-miR-202-3p	0.0662186		0.312218		0.0180805		0.064621	0.00687016	0.0516346	0.145594	0.0325683	0.0802499		0.109344	0.137149	0.0451787		0.163245	0.0193249		0.0154017			0.934887				0.00239222							0.242876	0.0797752	0.101524	0.191331
hsa-miR-203-4373095	hsa-miR-203a	0.180118						6.51059	2.26349	0.00183515	0.022209	0.147082	2.97678	0.114941	0.033362	3.49435		0.220819		4.35659	0.5443	0.0113256	0.0050925			1.73087	0.00728686	0.673941	2.08812	2.68607	0.331325	3.17009	1.14892	0.0497348	0.0177989	0.338966			0.00518465	0.225132
hsa-miR-204-4373094	hsa-miR-204-5p		0.033939	10.8506	1.14166	0.0886392				0.183562	0.633791	0.392576			1.27607			0.0349731		0.179431	0.127729	0.113594		0.0323678			0.025926			0.0363787	0.032277	0.0168191			0.0326781
hsa-miR-205-4373093	hsa-miR-205-5p							2.75238	0.00879935				0.0551389		0.00617914			8.66457		0.261134						0.113137	0.125914	0.00327838	1.80124	1.06661		0.605863	0.507706						0.00833013	0.036646
hsa-miR-208b-4395401	hsa-miR-208b-3p																	0.0255178							1.50598							0.00340033		0.0460903
hsa-miR-210-4373089	hsa-miR-210-3p	1.38669	0.15525		1.34476	0.731225	0.369785		0.54835						0.781372			0.687073		0.774663	1.0869		1.5591	0.84519		0.140737	1.19707	0.56336	0.529896	0.884084	0.697733	2.38432	0.131603		5.21896
hsa-miR-214-4395417	hsa-miR-214-3p			11.8836	26.7703	33.3987	33.5137																								0.682002						12.3824
hsa-miR-215-4373084	hsa-miR-215-5p		0.0553754							0.0559727										0.0164367					1.62273
hsa-miR-216a-4395331	hsa-miR-216a-5p
hsa-miR-216b-4395437	hsa-miR-216b-5p											0.00914154			0.00979028																3.58007
hsa-miR-217-4395448	hsa-miR-217		0.00256321		0.00574511							0.0057024					0.0179659						0.0265105								0.477785
hsa-miR-218-4373081	hsa-miR-218-5p	0.352426	1.57148	1.46085	1.91629	0.214376	0.149771	0.00674518	10.1039	4.59765	4.99901	4.12434	0.302945	0.0970002	3.33609	0.392918	1.00956	0.96327	0.167039	4.80274	0.192992	5.08122	0.303453	1.33414	0.0343793	1.31366	1.31538	0.393997	3.66489	6.70363	1.94969	3.49759	0.362449	0.128202	0.311552	0.165307	0.00925519	0.119943	1.35661	1.49638
hsa-miR-219-5p-4373080	hsa-miR-219a-5p
hsa-miR-221-4373077	hsa-miR-221-3p	8.12313	8.3212	0.495813	1.2171	0.0461862	0.0235207	0.536367	0.525206	2.55619		5.29884	2.73845	3.58667	2.94361	0.14422	21.9012	15.7466	1.61252		5.38188	1.1198	17.5612	18.7577	2.48772	1.92048	8.26911	1.95098	10.1588	14.9781		2.73058	7.21675	5.63626	22.1029	4.5307	3.29755	3.35958	2.5341	15.8164
hsa-miR-222-4395387	hsa-miR-222-3p	67.7658	44.2115	3.75824	5.37262	0.428964		12.1633	104.171	15.4939	84.9865	95.5638	128.86	36.7095	73.4701	152.864	248.749	131.875	32.8151	62.2925	36.2615	13.4217	125.904	169.783	19.9027	22.986	95.37	144.596	189.671	104.546	0.00300998	45.5828	115.512	26.8039	155.581	26.3329	13.2953	15.1327	25.431	88.9146
hsa-miR-223-4395406	hsa-miR-223-3p	0.554555		4.77369		0.00812831		1.82559	0.00327463	1.14238	1.6662	0.334916	1.66903	1.35163	1.78752	0.0603817	0.76223	0.0226452	3.49248	0.00813337	0.0361404	0.00921265	0.366865		14.3981	0.139077	0.00904575	0.0170412	0.003547	0.012558	0.00749128	0.00551412		0.308608	0.00704702	1.56001	0.320045	1.59124	1.02434	0.00787594
hsa-miR-224-4395210	hsa-miR-224-5p	2.28067	1.60724					1.07509	1	0.654403	2.53791	1.07823	1.44037	0.308048	1.78499	4.18299	0.513421	0.299861	0.0138934	0.157992	0.198257	0.533425	0.097594	4.80987		0.326695	0.376045	2.37614	4.45821	3.07248		2.70005	1.29697	0.461809	4.47289				0.653618	0.407101
hsa-miR-296-3p-4395212	hsa-miR-296-3p	0.0333781								0.0525601										0.0091742							0.0660703		0.0104427	0.0162222		0.00427055	0.00363538						0.0140582
hsa-miR-296-5p-4373066	hsa-miR-296-5p	0.843556	0.187975						0.460123	1.00685	0.496891	0.310204	0.0391118	0.387849	0.208378		0.453567	0.340579		0.149525	0.693803	0.635437				0.121958	0.472368	0.284684	0.356631	0.264383	2.23043	0.361352	0.142539		0.0726658	0.0241293	0.294947		0.382793	0.347184
hsa-miR-299-3p-4373189	hsa-miR-299-3p	0.0517803	0.0393218	0.301902				0.0487995				0.0237932					0.0636822													0.0117274
hsa-miR-299-5p-4373188	hsa-miR-299-5p		0.0300187					0.0491289												0.100389										0.0660482	0.0160817						0.00916172
hsa-miR-301a-4373064	hsa-miR-301a-3p	0.997485	0.516259	1.00312	0.28012	0.347551	0.28228	0.461777	1.26316	2.44382	1.63431	1.92992	0.589081	0.548402	0.935651	0.532175	0.569339	1.07589	1.05178	1.8526	1.85393	2.49961	0.688297	0.115395	1.22425	1.86704	1.08355	0.481302	0.168128	0.849044	3.37185	0.991264	1.23027	0.469579	0.734328	0.496788	1.4527	1.32214	0.825466	1.05081
hsa-miR-301b-4395503	hsa-miR-301b	0.271634	0.0699556	0.398414	0.214803	0.152778	0.126125	0.142917	0.177554	0.56776	0.79285	0.44026	0.25135	0.217041	0.195505	0.0747403	0.162363	0.183236	0.736021		0.345187	0.144234	0.159571	0.0140923	1.18039	0.462347	0.311763	0.386802	0.0827589	0.417164	2.89251	0.336014	0.285885	0.0959594	0.0943243	0.39326	0.674517	0.660219	0.522344	0.362898
hsa-miR-302a-4378070	hsa-miR-302a-3p										0.00231501		0.00428051						5.52246		0.0216134		0.0101178		0.132226	0.00520079													0.0027841
ath-miR159a-4373390	ath-miR-159a_control
hsa-miR-302b-4378071	hsa-miR-302b-3p									0.00427144	0.000795277					0.0200709			49.934		0.00690548				0.884048											0.00517584
hsa-miR-302c-4378072	hsa-miR-302c-3p																		5.10907		0.000961835				0.103864
hsa-miR-320-4395388	hsa-miR-320a	8.85604	2.95225	1.99434	5.64829	10.4297	8.95539	2.33305	2.04326	4.10397	2.61138	2.21063	2.16381	2.78007	2.46972	11.7775	2.25634	3.81076	4.86756	1.6925	5.0062	3.8894	5.86546	5.35626	3.66763	3.3036	10.7463	5.99202	11.4982	6.99555	4.92214	6.89925	7.38406	3.56404	21.3782	2.97638	4.07567	2.91234	1.14231	1.36993
hsa-miR-323-3p-4395338	hsa-miR-323a-3p	0.0386938	0.244295		0.0269839	0.0502376	0.0252385	1.11297		0.0942637	0.114075	0.0277989		0.050006	0.0265565		0.0344103	0.0194132		0.733377	0.149284		0.274973	0.0323393	0.201795	0.0473012	0.029652			2.8221	0.685067	0.0118725	0.011336	0.0966645	0.0617111	0.060084	0.695397	0.0843017	0.0874274	0.0514387
hsa-miR-324-3p-4395272	hsa-miR-324-3p	0.196409	0.198366	0.163148	0.53455	0.596005	0.646062		0.227888	0.114636	0.187536	0.170418	0.0603225	0.0505694	0.065329	0.140586	0.186651	0.244327	0.165832	0.101855	0.186794	0.246877	0.356446	0.162107	0.0395462	0.12267	0.552956	0.341565	0.154077	0.20276	2.75856	0.126899	0.157333	0.167797	0.681296	0.211559	0.480518	0.198846	0.335196	0.506164
hsa-miR-324-5p-4373052	hsa-miR-324-5p	0.100581	0.137514	0.178969	0.3713	0.298275	0.367367		0.0576685	0.0647664	0.0722686	0.229221	0.0672688	0.0597561	0.0314545	0.0591995	0.126698	0.161283	0.138237	0.0714567	0.135492	0.115699	0.177152	0.0536713	0.122034	0.0949771	0.099777	0.0540553	0.0916808	0.10803	2.42506	0.174341	0.0819106	0.0656564	0.00562988	0.221825	0.451265	0.120241	0.134014	0.212217
hsa-miR-326-4373050	hsa-miR-326
hsa-miR-328-4373049	hsa-miR-328-3p	0.339648	0.0814362	0.236431	0.306959	0.368651	0.129619	0.240935	0.200894	0.341775	0.241193	0.284795	0.133649	0.0372432	0.302566	0.118627	0.127709	0.0745796	0.104781	0.335804	0.129778	0.45106	0.023674	0.146425	0.0326946	0.169273	0.855798	0.873027	0.157364	0.408424	0.96557	0.699578	0.151921	0.148143	0.687256	0.109498	0.240436	0.162818	0.260324	0.242455
hsa-miR-329-4373191	hsa-miR-329-3p
hsa-miR-330-3p-4373047	hsa-miR-330-3p	0.0272634		0.0277818						0.030623	0.0190058						0.0135134	0.0234493	0.0290272	0.0122118	0.0393565					0.0082873	0.0682854			0.174096	0.105974	0.0369524			0.0366336		0.0557137	0.03833
hsa-miR-330-5p-4395341	hsa-miR-330-5p
hsa-miR-331-3p-4373046	hsa-miR-331-3p	6.06879	2.18003	1	3.68763	3.21771	3.13907	1.76932	4.94108	2.52464	3.04113	3.08979	1.72541	3.96219	1.98173	6.31715	1.39544	5.98511	3.09105	2.83915	5.64563	8.68376	4.39415	1.98629	3.42446	1.83776	9.21282	3.38525	2.88102	4.61095	11.3316	6.23724	1.37635	3.79528	10.357	3.87073	3.66612	4.42384	3.9173	4.50486
hsa-miR-331-5p-4395344	hsa-miR-331-5p	0.139803	0.103215		0.044902	0.0511544	0.062815	0.107042	0.0652155	0.189868	0.217619	0.0713581	0.0578996	0.101597	0.0838942	0.0728004	0.107111	0.16337	0.083016	0.0859093	0.193394	0.266809	0.319699	0.05783		0.0432388	0.111627	0.0493278	0.117223		0.146573	0.0343869		0.146786	0.16143	0.154226	0.0759232	0.077189	0.113483
hsa-miR-335-4373045	hsa-miR-335-5p	0.258465	1	0.441301	5.3076	0.0347029		0.0875363	0.420811	0.810656	2.84846	0.317499	0.201886	0.0808131	0.0497536	0.122762		0.282232	0.302612	0.357701	0.0758413	0.288149	0.333129	0.335035	0.700994	0.29492	0.0449598	0.00642025	1.45092	0.457682		0.68744	4.03083		0.0102373	0.150311			0.536906	0.627563
hsa-miR-337-5p-4395267	hsa-miR-337-5p		0.240421					0.113097												0.164606										0.207822	0.236779						0.10486			0.0595327
hsa-miR-338-3p-4395363	hsa-miR-338-3p				0.0119983	0.0250662										0.272097						0.016212									0.0183542		0.0034148
hsa-miR-339-3p-4395295	hsa-miR-339-3p	0.421317	0.825059	0.283969	0.386483	0.680885	0.559674	0.0813484	0.054061	0.371351	0.448651	0.33439	0.188182	0.0804203	0.462151	0.859781	0.638122	0.346333	0.490617	0.195333	1.14214	0.628676	0.585481	0.29432	0.276025	0.373215	0.412988	0.52964	0.177655	0.406314	1.20427	1.12758	0.113632	0.305619	0.755543	0.261893	0.103371	0.338096	0.217808	0.124782
hsa-miR-339-5p-4395368	hsa-miR-339-5p	0.569293	0.712279	0.124059	0.647658	1.11329	0.716262	0.158248	0.355328	0.64437	0.430419	0.252564	0.245958	0.166999	0.702912	1.47196	0.729509	0.590674	0.304893	0.324658	1.76657	0.730006	0.403794	0.87608		0.454825	0.632547	0.602752	0.200951	0.428233	0.606789	0.986337	0.194731	0.601697	1.12807	0.204018		0.424977	0.18209	0.341507
hsa-miR-340-4395369	hsa-miR-340-5p	0.667419	0.406816	0.466369	0.603502	0.922016	0.540336	0.274381	0.488091	0.117567	0.888408	0.486375	0.279523	0.382075	0.13436	0.21601	0.243185	0.152546	0.37907	0.243204	0.690626	0.153819	0.34114	0.060645		0.463498	0.326543	0.110243	0.108913	0.619209		0.935355	0.107457	0.260777	0.67639	0.340566	0.859437	0.598008	0.187528	0.292138
has-miR-155-4395459	hsa-miR-155-5p		7.29113	0.177279			0.0128064			0.566226	11.5604										0.0663875		19.8071	0.550551	18.5758	0.145024	16.6291	0.989771	1.15291	0.029052	1.26096	0.0113775	0.48597	0.258582	6.35669	1.85152	0.3881	2.25944	1.82457	0.109876
hsa-let-7b-4395446	hsa-let-7b-5p	6.46721	1.72408		0.0541078	0.268601	0.936533	5.41893	3.60501	0.763981	4.32587	2.01767	1.76849	0.668551	3.48514	6.94075	2.13645	3.52024		4.2968	3.8716	0.900782	2.26942	7.95078		1.77012	3.66752	0.754653	4.43711	0.370937	0.372008	1.15482	3.08865	5.02765	20.3324	0.991889	2.37275	0.469596	2.14856	2.30352
hsa-miR-342-3p-4395371	hsa-miR-342-3p	0.801193	0.432243	1.38987	1.34416	0.441879	1.50067	0.846113	0.799078	1.8583	2.36862	1.11606	1.6024	1.13017	0.390842	0.0243887	0.858211	0.108886	0.738333	2.75186	2.22893	1	0.984648	1.22172	1.17824	1.72831	3.2795	0.262381	0.645096	2.47025	11.824	1.33834	1.8824	2.1057	8.33072	0.758948	1.6132	0.94497	0.715984	0.398793
hsa-miR-342-5p-4395258	hsa-miR-342-5p
hsa-miR-345-4395297	hsa-miR-345-5p	1.08007	0.906133	0.255834	1.55483	0.963504	1.55933	3.41516	0.881639	1.17513	3.89494	2.44929	2.0497	1.29479	1.30764	0.157078	1.61111	1.3373	0.950768	2.61586	23.2164	2.13596	1.62239	2.92393	0.925633	1.87339	2.40632	0.916745	0.666714	5.465	34.8052	0.939479	0.710487	1.57489	5.15259	1.31176	2.68399	3.79447	2.27182	1.99618
hsa-miR-361-5p-4373035	hsa-miR-361-5p	0.240541	0.0796189	0.396929	0.439335	0.235396	0.0650638	0.263823		0.424706	0.152893	0.151777	0.10283	0.0712914	0.15238	0.250957	0.135846	0.205525	0.206225	0.170245	0.326121	0.0191548	0.32989	0.170357		0.239753	0.229358	0.0762292	0.0898958	0.170076	0.382597	0.19094	0.181158	0.217432	0.307869	0.0949137	0.178695	0.0825178	0.0945348	0.114857
hsa-miR-362-3p-4395228	hsa-miR-362-3p	0.0455815	0.00787965	0.023694	0.0526661	0.0397833	0.0384438		0.00889274	0.0116058	0.0209604	0.0177452	0.0219956	0.0102921	0.0144666	0.0325437	0.0346585	0.0107582	0.00980065	0.0182829	0.0211012		0.0575474	0.0436411	0.036209	0.0155607	0.00774875	0.00137706	0.00206275	0.0169275	0.0823305	0.0108833	0.00283563	0.0367494	0.0209759	0.0147441	0.079604	0.0516433	0.00573775	0.0336593
hsa-miR-362-5p-4378092	hsa-miR-362-5p	0.329068	0.0820113	0.244336	0.22665	0.311828	0.274986	0.0465816	0.0432264	0.208013	0.230334	0.131811	0.0400449	0.125297	0.078292	0.108481	0.107453	0.152895	0.197687	0.0535514	0.661105	0.0723257	0.178687	0.153898	0.238156	0.107117	0.174737	0.0874518	0.0232962	0.238416	0.523938	0.0696648	0.106794	0.142161	0.157032	0.0665874	0.365402	0.613531	0.115468	0.134876
hsa-miR-363-4378090	hsa-miR-363-3p	0.0277447		0.763513	0.122152	0.0463723	0.0321871	0.0357118	0.00717467		0.0293365	0.0237068	0.0131941						0.00473155	0.0597687	0.166882	0.0919502				0.0309886											0.01995	0.0434905	0.0342693	0.0537606
hsa-miR-365-4373194	hsa-miR-365a-3p	2.67364	2.30345	0.930075	2.05288	0.736375	2.00386	0.194241	0.349587	1.4262	3.59394	1.23065	0.356097	1.91704	1.98069	0.3439	0.294453	1.8865	0.770504	0.298311	3.77087	0.63588	3.79245	1.46463		0.395072	4.57684	2.04818	1	1.03371	0.749144	1.41662	0.731998	2.44457	6.89222	1.60582	1.24704	0.866897	1.62236	2.02434
hsa-miR-367-4373034	hsa-miR-367-3p									0.0014058			0.000710454			0.00455943			10.5163		0.0172161				0.195539											0.010176
hsa-miR-369-3p-4373032	hsa-miR-369-3p
hsa-miR-369-5p-4373195	hsa-miR-369-5p		0.0056093					0.0251739			0.00883661									0.0552933										0.0863043
hsa-miR-370-4395386	hsa-miR-370-3p		0.117685					0.218469												0.416048										1.53225	0.282164						0.213284
hsa-miR-371-3p-4395235	hsa-miR-371a-3p
hsa-miR-372-4373029	hsa-miR-372-3p			0.000757265									0.000738548													0.00826723													0.00549821	0.152487
hsa-miR-373-4378073	hsa-miR-373-3p	0.00961553		0.0917166				0.0175449				0.0138614		0.0261883					0.0441177	0.00498638					0.168099			0.00422893	0.00843481							0.0135262		0.0184161	0.0187592	0.0229386
hsa-miR-374a-4373028	hsa-miR-374a-5p	4.61878	1.25164		0.528483	0.956861	0.514004	2.60387	1.81048	1.63215		1.5791	1.09132	1.5541	2.24258	3.2787	1.77504	0.958325	2.01958		2.46153	0.906174	2.66228	1	2.25748	1.60513	0.66271	0.372696	0.42999	0.522274	2.44322	0.742556	0.311257	1.60238	1	0.989042	3.20008	2.4547	2.20023	1.80062
hsa-miR-374b-4381045	hsa-miR-374b-5p	9.21017	2.32607	5.05649	4.2847	7.15509	3.18389	5.71445	6.06035	7.00673	4.46333	3.1158	2.79343	4.71603	4.63075	6.44289	4.4385	2.02366	6.24532	1.6107	8.42914	1.95357	5.80108	3.81943	6.5654	4.11863	3.89636	2.2219	2.85752	3.63381	14.5369	4.11379	2.89866	3.59291	6.53548	3.30169	8.03452	5.3069	8.56168	4.8034
hsa-miR-375-4373027	hsa-miR-375	0.0442434		0.0562633	0.0279349	0.151255	0.152849	0.405918		0.0340412						0.755836					0.00736687			0.0114718	1.93479	0.0236785	0.00660228	0.0523766	0.647722	0.0287348	6.12737	0.00176535	0.171257			0.219095	0.0861386		0.0474077	0.0594732
hsa-miR-376a-4373026	hsa-miR-376a-3p	0.00205842	0.195378	0.00521896				0.628937			0.0858491	0.0476888	0.00518916	0.00237656	0.00885648				0.00545584	1.91006			0.119728				0.002526			0.639431	0.236766						1.40241	0.0337405
hsa-miR-376b-4373196	hsa-miR-376b-3p
hsa-miR-377-4373025	hsa-miR-377-3p
hsa-miR-379-4373349	hsa-miR-379-5p		0.253357		0.0563576			0.250627												0.514722										0.847147	0.199332
hsa-miR-380-4373022	hsa-miR-380-3p
hsa-miR-381-4373020	hsa-miR-381-3p		0.00510137					0.00864358			0.00597702								0.00104422	0.00602742			0.00828066		0.0134728					0.00140805				0.00676375			0.00467069
hsa-miR-382-4373019	hsa-miR-382-5p		0.121582					0.284031												0.671773										1.7558	0.236663
hsa-miR-383-4373018	hsa-miR-383-5p						0.0317094
hsa-miR-409-5p-4395442	hsa-miR-409-5p																			0.0879965										0.0962794
hsa-miR-410-4378093	hsa-miR-410-3p		0.0737686					0.0834693			0.100174								0.158561	0.447636	0.0268076									0.402165	0.0705381						0.170214		0.0636984
hsa-miR-411-4381013	hsa-miR-411-5p	0.0242055	0.269819	0.00327625				0.86093			0.0581244	0.0144688		0.00418786	0.0108767	0.00803555			0.0018322	0.643644			0.0692845		0.0240085		0.00193747			0.509544	0.220321			0.00341175		0.0218848	0.31319	0.0133866	0.00408207
hsa-miR-422a-4395408	hsa-miR-422a	1.91122	0.222993	3.09912	0.087988	0.106445	0.139276	0.923706	0.140148	0.648998	0.814782	0.877756	5.3739	4.79742	0.479995	0.0881112	1.5306	0.309511	4.38184	0.380744	2.15144	1.60577	2.40406		3.88037	3.25031	0.0815153	0.0767539	0.0309224	0.0362263	0.0966575	0.0346877	0.0448746	2.00296	0.0669988	2.33274	1.5228	2.2632	1.05735	0.324518
hsa-miR-423-5p-4395451	hsa-miR-423-5p	0.133118	0.139641	0.0460716		0.103255	0.107706		0.0779689	0.0802659	0.0958627	0.0772896			0.304153	0.0691964		0.0246478		0.0657936	0.28059	0.145148	0.0758955	0.215081		0.0583297	0.0734721	0.082968	0.0767978	0.124404	0.372806	0.115237	0.0510553	0.162635	0.177991	0.175044	0.0575013	0.0428872		0.0965642
hsa-miR-424-4373201	hsa-miR-424-5p	0.0332267	0.0819747	0.0215664	0.00829574		0.00119827		0.00343942	0.010909	0.0799191	0.00565242		0.143115	0.0444519	0.0990864	0.289009	0.0354385	0.0566564	0.0306973	0.0360941	0.00391834	0.117278	0.0453307		0.0199126	0.0288324	0.0951917	0.00872807	0.025033	0.021183	0.0571969	0.00799703	0.0740256	0.0337192		0.00614248	0.144758	0.157874	0.0992873
hsa-miR-425-4380926	hsa-miR-425-5p	2.69528	1.14805	1.51054	1.40822	1.31918	1.81913	1.31694	0.810997	1	1.09204	1.37102	3.83601		1.30666	3.38962	1	1.03813		1.63569	3.34546	1.7618	0.948758	1.80295		1.99303	1.22408	1.65256	0.864033	0.992376	4.43406	1.61048	1.65368		2.11161		0.731655	1.38375	1.48681	1
hsa-miR-429-4373203	hsa-miR-429	5.0263					0.0148977	1.893	3.81471	0.805332	0.0935199	0.00517818	2.91291	2.40773	0.0433705	7.06432		4.10911		4.97795	5.93657		4.85213	0.00109136		7.69582	1.91443	4.77534	1.04499	4.35332	0.0039645	19.2742	3.03162	0.634696	0.214734	6.91347		5.40907	8.26913	2.97523
hsa-miR-431-4395173	hsa-miR-431-5p																			3.68549										3.31217	0.158141						0.215886
hsa-miR-433-4373205	hsa-miR-433-3p		0.0294694					0.193329												0.133133										1.46705	0.600881			0.0386583			0.222292
hsa-miR-449a-4373207	hsa-miR-449a		0.0321134			0.00329055			0.0102046				2.55845		0.00688741			0.0105388		0.00708094		0.00867061				0.00845818		0.0492183	0.00931694	0.488877	0.0804936	0.106914	0.0389978			0.016605
hsa-miR-449b-4381011	hsa-miR-449b-5p		0.0109287		0.0274331	0.00776576							1.60632		0.0151447								0.0212515							0.351335	0.062037	0.0630458	0.0369203
hsa-miR-450a-4395414	hsa-miR-450a-5p		0.0657474				0.00268715		0.00832338		0.0358312					0.00931078	0.0296259				0.0849674			0.0425406		0.00518553	0.0148299	0.00893866		0.0180875	0.00199509	0.0742926			0.029143		0.0278035	0.0839032	0.0218291	0.0219471
hsa-miR-450b-3p-4395319	hsa-miR-450b-3p
hsa-miR-450b-5p-4395318	hsa-miR-450b-5p		0.055014			0.011839	0.01029				0.102998					0.134455	0.0514631				0.106785		0.203968	0.0299702		0.0284599		0.0438338		0.152295	0.00533096	0.308872		0.0754327	0.174402		0.130005	0.733733	0.277008	0.0859864
hsa-miR-451-4373360	hsa-miR-451a
hsa-miR-452-4395440	hsa-miR-452-5p	0.557222	0.695739					0.406185	0.4424		0.686727	0.311592	0.127815		0.289299	0.417384	0.156975	0.0976078		0.0364851	0.0273277	0.0619561		1.28436		0.0601349	0.159208	0.346998	0.290782	1.57047		0.540453	0.216016	0.0641914	0.904163				0.234051	0.0742556
hsa-miR-453-4395429	hsa-miR-323b-5p
hsa-miR-454-4395434	hsa-miR-454-3p	2.5341	1.85175	2.21141	2.91232	2.88466	2.19484	2.20801	6.1433	3.17841	3.99532	3.90621	3.02259	3.82514	3.17555	3.9454	2.07511	2.29429	2.80019	2.55462	8.407	5.82129	3.2414	1.1012	6.02719	3.58412	4.13354	2.5702	0.75152	2.09581	10.4568	1.5734	2.49763	2.52259	5.29578	2.14967	2.96371	4.36185	3.87301	1.99369
hsa-miR-455-3p-4395355	hsa-miR-455-3p	0.236322	0.331575	0.0446417	0.0705686	0.201662	0.25355	0.0816135	0.00323317	0.11067	0.170165	0.0523639	0.0152115	0.283475	0.0525027		0.268385	0.240465	0.0404602	0.00565051	0.397704	0.0138921	0.468993		0.321995	0.0169368	0.662492	0.0328519	0.0334387	0.149092	0.354782	0.088415	0.0548376	0.082752	0.311164	0.206342	0.0088318	0.441527	0.0546498	0.174813
hsa-miR-455-5p-4378098	hsa-miR-455-5p	0.149418	0.256745	0.075	0.0528795	0.147914	0.228162		0.00510174	0.0606261	0.200881	0.0970104	0.0273531	0.329526	0.0760999		0.157314	0.242647	0.114366	0.00124852	0.501956	0.0381301	0.482917	0.00971524	0.314304	0.0289708	0.400608	0.0680906	0.00663775	0.0914341	0.380893	0.196204	0.0980297	0.141876	0.0916081	0.265064	0.0304413	0.329417	0.0857909	0.049188
hsa-miR-483-5p-4395449	hsa-miR-483-5p	0.011582			0.00178634				0.0880201	0.664479	0.0286181		0.0506275		0.232563		0.00482498		0.0072408				0.0890568	0.0137198	1.40275	0.00567826	0.0110757	0.00367393		1.05292	0.130811	4.85421	0.0073725			0.010391	0.00971454	0.00420062	0.014846
hsa-miR-484-4381032	hsa-miR-484	25.0811	9.92377	11.3683	22.5307	24.3623	24.3752	0.0849355	8.19542	22.0863	11.7791	7.82665	6.08012	13.4735	19.6102	45.6543	10.3999	9.18101	10.5474	15.2782	25.804	21.1873	14.8358	13.5179	12.2633	5.29879	11.3952	21.7506	7.9232	6.01318	27.0698	9.68262	7.82198	12.6758	40.7937	11.2104	8.98321	9.56363	7.81028	11.603
hsa-miR-485-3p-4378095	hsa-miR-485-3p	0.0577823	0.39116	0.116527				0.802982			0.127087	0.0775902	0.0769659	0.128185	0.0940484		0.0687104			0.511381	0.0460221		0.370008		0.367877	0.0344178				0.529545	0.137765			0.0951544		0.195876	0.63034	0.114724	0.127258	0.0127635
hsa-miR-485-5p-4373212	hsa-miR-485-5p
hsa-miR-486-3p-4395204	hsa-miR-486-3p		0.270133		0.038928	0.129617	0.267834				0.102237				0.158937			0.152525	1.46255		2.08962			0.288075					0.0620189		0.0386779			0.0604803	0.101209					0.0544869
hsa-miR-486-5p-4378096	hsa-miR-486-5p		0.94783		0.225763	0.329464	0.427357				0.433313			0.257968	0.489041			0.361815	7.67418		14.5511			0.42245			0.0920982	0.131161	0.107573		1.45245	0.0385284		0.10685	0.0958391					0.215187
hsa-miR-487a-4378097	hsa-miR-487a-3p																													0.0647579	0.04799
hsa-miR-487b-4378102	hsa-miR-487b-3p		0.181759					0.186175			0.0161093									0.513901										0.348184	0.1121						0.28331
hsa-miR-488-4395468	hsa-miR-488-3p																												0.00547265		0.170776								0.0051811	0.0526935
hsa-miR-489-4395469	hsa-miR-489-3p	0.154735	0.0155568	1.48384	0.0140838	0.0638806		0.193807	0.0341259	0.252859	0.370299	0.135878	0.843853	0.473066	0.479798	0.118394	0.296804	0.0277505	1.10133	0.0179919	0.145837	0.0444113	0.111698	0.0116361	5.66484	0.0424736	0.00746304	0.0400463	0.00268514	0.0354573		0.000779085		0.257471	0.0773632	0.71032	0.175	0.406577	0.245443	0.0190815
hsa-miR-490-3p-4373215	hsa-miR-490-3p
hsa-miR-491-3p-4395471	hsa-miR-491-3p
hsa-miR-491-5p-4381053	hsa-miR-491-5p	0.116699	0.0417863	0.10875	0.0777912	0.296766	0.0855857		0.0653552	0.168226	0.0488815	0.0468387	0.0420536	0.0296107	0.0607773	0.149157	0.174525	0.0367513	0.166786		0.0988751	0.0792431	0.113385	0.188998	0.0253879	0.131937	0.05951	0.106107	0.0325911	0.0949512	0.227906	0.157171	0.0225278	0.0696488	0.240976	0.069313	0.0539545	0.109848	0.053822	0.180972
hsa-miR-493-4395475	hsa-miR-493-3p		0.103166					0.129802												0.189279										0.117119	0.0503253						0.110537
hsa-miR-494-4395476	hsa-miR-494-3p	1.65405	0.637008	2.51124	0.0958918	0.116672	0.137797	1.37002	0.431699	1.03961	1.25462	0.649567	1.20892	1.49768	1.47538	1.10052	1.90374	0.803756	1.66371	0.646362	0.713519	0.657672	1.59029	0.169184	2.89914	0.652986	0.173394	0.155091	0.0745796	0.75034	0.428422	0.0810712	0.140564	1.0105	0.277801	2.43974	1.41521	1.64787	1.22829	0.653484
hsa-miR-495-4381078	hsa-miR-495-3p		0.739533		0.0108162							0.117535											0.222266			0.00713285	0.0276153			1.69871	0.248587							0.0340364
hsa-miR-496-4386771	hsa-miR-496
hsa-miR-499-3p-4395538	hsa-miR-499a-3p
hsa-miR-499-5p-4381047	hsa-miR-499a-5p																											0.0428626		0.0263234
hsa-miR-500-4395539	hsa-miR-500a-5p	0.386672	0.052943		0.404628	0.652548	0.388471		0.16058	0.161981	0.151746	0.096457				0.301709	0.0492109	0.156703		0.0276929	0.795762	0.0444993	0.140122	0.142263		0.0472499	0.265827	0.111825	0.125108	0.209823	0.618461	0.191913	0.0485006		0.155311		0.446807	0.291958		0.245471
hsa-miR-501-3p-4395546	hsa-miR-501-3p
hsa-miR-501-5p-4373226	hsa-miR-501-5p				0.326458	0.248195	0.234738									0.210089					0.552445			0.0527516		0.137443	0.17816	0.0730176	0.0959188	0.29471	1.75417	0.295766	0.0697334				0.506073	0.515349		0.486512
hsa-miR-502-3p-4395194	hsa-miR-502-3p	0.0200041	0.00517589	0.0180116	0.0177044	0.0474027	0.0222446		0.00493559	0.012748	0.0411852	0.00926636	0.00930294	0.00748591		0.0187164	0.00132397	0.0209492	0.00978744	0.00157796	0.0285908		0.00819991	0.00944248		0.00156768			0.0143897	0.00636426	0.0729971	0.00441205	0.0134858	0.00316006	0.0305656		0.0102495	0.026156		0.0453576
hsa-miR-502-5p-4373227	hsa-miR-502-5p	0.120891	0.0203089			0.0326986	0.029673		0.0163579									0.0453173			0.0630309			0.0399874				0.0171643		0.0238566	0.0614575	0.00423784	0.0147598
hsa-miR-503-4373228	hsa-miR-503-5p		0.0390165					0.0197734			0.0424622	0.0102547	0.00596534	0.0466677		0.0206182	0.107018	0.0216895	0.0148774		0.0618632		0.122966			0.0037762								0.0325054			0.0250978	0.106953	0.0502512	0.0179928
hsa-miR-504-4395195	hsa-miR-504-5p						0.0147235
hsa-miR-505-4395200	hsa-miR-505-3p				0.0886151	0.138244	0.02513																	0.0227004			0.0219901	0.0939285		0.047422	0.0893404		0.0243805		0.0620643					0.0443622
hsa-miR-507-4373232	hsa-miR-507
hsa-miR-508-3p-4373233	hsa-miR-508-3p
hsa-miR-508-5p-4395203	hsa-miR-508-5p
hsa-miR-509-5p-4395346	hsa-miR-509-5p			0.0266874	0.0145127	0.0385782			0.0106787	0.0563801					0.017149						0.0316525		0.0243955		0.061865					0.0401143										0.0462499
hsa-miR-510-4395352	hsa-miR-510-5p
hsa-miR-512-3p-4381034	hsa-miR-512-3p											0.0185325
hsa-miR-512-5p-4373238	hsa-miR-512-5p
hsa-miR-513-5p-4395201	hsa-miR-513a-5p
hsa-miR-515-3p-4395480	hsa-miR-515-3p	0.00794641		0.0200159								0.00449436	0.0110607	0.0197197	0.00537045			0.00647775	0.00569299
hsa-miR-515-5p-4373242	hsa-miR-515-5p
hsa-miR-516a-5p-4395527	hsa-miR-516a-5p																																							0.0104749
hsa-miR-516b-4395172	hsa-miR-516b-5p
hsa-miR-517a-4395513	hsa-miR-517a-3p			0.00557202																						0.00635597		0.0147789	0.00328774			0.00228085			0.0124118
hsa-miR-517c-4373264	hsa-miR-517c-3p	0.0214899				0.0104033	0.00594378						0.00765239						0.00437981	0.0621282	0.0260944					0.554053		0.00810689		0.00137619			0.0269186	0.0288445		0.00322235			0.00786238	0.215496
hsa-miR-518a-3p-4395508	hsa-miR-518a-3p
hsa-miR-518a-5p-4395507	hsa-miR-518a-5p
hsa-miR-518b-4373246	hsa-miR-518b
hsa-miR-518c-4395512	hsa-miR-518c-3p
hsa-miR-518d-3p-4373248	hsa-miR-518d-3p																									0.0323182
hsa-miR-518d-5p-4395500	hsa-miR-518d-5p
hsa-miR-518e-4395506	hsa-miR-518e-3p											0.0216241								0.0161619
hsa-miR-518f-4395499	hsa-miR-518f-3p			0.00660761						0.0157499						0.0134741
hsa-miR-519a-4395526	hsa-miR-519a-3p	0.0431096		0.0085306	0.0105461		0.0836308	0.0174182		0.0132388	0.00941688	0.0133072	0.00857114		0.0325665	0.00842301		0.0126226	0.0505926	0.293839	0.226857	0.0354505	0.0243799			3.78218	0.0279184	0.104513	0.224491			0.00766162	0.525685	0.0787274	0.27782		0.00551061	0.0150666	0.14087	0.728972
hsa-miR-519d-4395514	hsa-miR-519d-3p																	0.0173826		0.00131325
hsa-miR-519e-4395481	hsa-miR-519e-3p			0.0422731							0.0161631		0.0332341	0.0725713					0.0120349		0.00968763													0.00883342		0.0253317
hsa-miR-520a-3p-4373268	hsa-miR-520a-3p
hsa-miR-520a-5p-4378085	hsa-miR-520a-5p
hsa-miR-520d-5p-4395504	hsa-miR-520d-5p
hsa-miR-520g-4373257	hsa-miR-520g-3p															0.015206										0.0093542
hsa-miR-521-4373259	hsa-miR-521																									0.21023			0.0181372				0.0216058							0.117935
hsa-miR-522-4395524	hsa-miR-522-3p	0.0485898	0.0478396	0.0375408	0.0129246	0.0202216	0.0539958									0.0202851				0.303048	0.329132		0.0269452			3.44537	0.0214349	0.0807713	0.116427				0.421088	0.132584	0.40082			0.0537275	0.0666705	0.777229
hsa-miR-523-4395497	hsa-miR-523-3p											0.00346589						0.00820859		0.00783597																	0.0102952	0.007338
hsa-miR-524-5p-4395174	hsa-miR-524-5p
hsa-miR-525-3p-4395496	hsa-miR-525-3p
hsa-miR-525-5p-4378088	hsa-miR-525-5p
hsa-miR-526b-4395493	hsa-miR-526b-5p
hsa-miR-532-3p-4395466	hsa-miR-532-3p	0.323592	0.110646	0.235609	0.482994	0.943536	0.640343		0.213529	0.290754	0.190533	0.166966	0.0939251	0.123097	0.0507131	0.176571	0.218001	0.132134	0.216463	0.0877405	0.635493	0.0906521	0.288191	0.257394	0.253443	0.108877	0.28087	0.24922	0.090965	0.583579	0.873828	0.295041	0.0950898	0.246461	0.528959	0.167254	0.678194	0.535391	0.0997637	0.400402
hsa-miR-532-5p-4380928	hsa-miR-532-5p	3.12905	1.19892	0.762015	4.75404	6.78263	5.54648		1.39304	2.09316	1.85295	1.35807		0.740501	0.208	2.24003	1.18117	1.19839	1.0875	0.837956	6.34701	0.922901	1.68974	2.34408		1.38436	2.03924	1.60004	1.00346	3.19974	6.54763	2.44863	1.19785	1.37949	3.93933	0.200262	4.94089	3.70715	0.719563	3.22948
hsa-miR-539-4378103	hsa-miR-539-5p		0.778398					1.19455			0.0734422	0.012532								1.221			0.114519							1.73046	0.785295						0.508317
hsa-miR-541-4395312	hsa-miR-541-3p																													0.00287078	0.0156408
hsa-miR-542-3p-4378101	hsa-miR-542-3p	0.093655	0.0159154	0.0687252		0.00619806	0.0118985		0.0145656	0.0298593	0.0519337	0.00971046	0.0111377		0.0660112	0.0354283	0.0156132	0.0135038	0.0742917	0.00899666	0.0119738		0.0615347	0.00483078	0.113328	0.0103448		0.0042965		0.0205253	0.00913838	0.0750243	0.00259716	0.0420115	0.0549544	0.0248847	0.0504024	0.204089	0.0256683	0.00612847
hsa-miR-542-5p-4395351	hsa-miR-542-5p
hsa-miR-544-4395376	hsa-miR-544a
hsa-miR-545-4395378	hsa-miR-545-3p	0.031819	0.0270476	0.0160392		0.105535	0.0159904	0.0365932	0.005394	0.0248863	0.0196672	0.0208723					0.0167813		0.00224197	0.0223711	0.0359953	0.00954151	0.0134533		0.0449696		0.00454296	0.00245052		0.00733342	0.0495944	0.0178862	0.00324441				0.0121009		0.0320207
hsa-miR-548a-3p-4380948	hsa-miR-548a-3p
hsa-miR-548a-5p-4395523	hsa-miR-548a-5p
hsa-miR-548b-3p-4380951	hsa-miR-548b-3p
hsa-miR-548b-5p-4395519	hsa-miR-548b-5p																														0.012391			0.0176594
hsa-miR-548c-3p-4380993	hsa-miR-548c-3p
hsa-miR-548c-5p-4395540	hsa-miR-548c-5p	0.00403798				0.019725		0.00143243			0.00849123		0.0010082						0.000452627	0.000482915	0.00869343									0.000553176	0.00119557		0.00144822	0.00062632			0.00581363
hsa-miR-548d-3p-4381008	hsa-miR-548d-3p	0.0128319	0.0174871			0.00605548					0.00980117	0.0200652						0.0218969			0.0325823					0.0171812								0.00718206		0.0186996	0.00583679			0.00281219
hsa-miR-548d-5p-4395348	hsa-miR-548d-5p	0.0412613	0.0393855	0.00674359		0.0567858	0.00605834	0.0138301	0.00614781	0.036652	0.0322998	0.0282432	0.00643005	0.0181289	0.0150082	0.0143333		0.00843888					0.0430533		0.0375822					0.00997106	0.0213596			0.0104444	0.0193611	0.037182	0.0140845	0.0137716	0.0191995
hsa-miR-551b-4380945	hsa-miR-551b-3p	0.0061186			0.0146089						0.00430972								0.00794372						0.0151479	0.0101125			0.00589225	0.00138205	0.0529621
hsa-miR-556-3p-4395456	hsa-miR-556-3p
hsa-miR-556-5p-4395455	hsa-miR-556-5p
hsa-miR-561-4380938	hsa-miR-561-3p																																							0.00527221
hsa-miR-570-4395458	hsa-miR-570-3p					0.0177336														0.0122067										0.00372432					0.014576					0.0100197
hsa-miR-574-3p-4395460	hsa-miR-574-3p	1.99046	3.88239	0.283778	0.500972	2.75718	2.66318	0.684712	0.718202	1.8841	2.03391	1.32191	0.186234	0.925227	1.47167	1.60279	1.58974	0.86459	0.546502	0.963626	0.810464	2.00921	1.76268	2.65752	0.827902	0.337531	2.11615	1.22532	1.44847	0.451879	1.21366	0.236735	0.872762	1.05345	6.5758	0.230181	0.919684	1.36544	1.65735	1.40685
hsa-miR-576-3p-4395462	hsa-miR-576-3p	0.147414	0.063226	0.158153		0.0837163	0.0392034	0.0618023	0.0320207	0.115627	0.107922	0.012514	0.0520318	0.0711741	0.016777	0.00862041	0.0597001	0.036623	0.0438095	0.0205504	0.110395	0.047693	0.070803	0.0340548	0.511918	0.037998	0.0103128			0.00485597	0.130465		0.00974916	0.0624511	0.0924175	0.0774184	0.0204289	0.0333847	0.0465313	0.00844007
hsa-miR-576-5p-4395461	hsa-miR-576-5p
hsa-miR-579-4395509	hsa-miR-579-3p	0.0282874	0.0294786		0.0111217	0.067604	0.0175862									0.0458804	0.0220261			0.0219499	0.0415893	0.00749001		0.00547317		0.00528779	0.0294989			0.0048361	0.0846813	0.0118744	0.00166682		0.0292186	0.0281528	0.00801682			0.0886232
hsa-miR-582-3p-4395510	hsa-miR-582-3p		0.00642339	0.0540213	0.00125724	0.0229499	0.00142953		0.010227	0.0284336	0.0254169		0.0144953		0.0632028		0.0169441	0.00751548	0.0417304				0.0193418	0.00479998	0.172181	0.0116642					0.00381617	0.00702087		0.0146456	0.0129749	0.022477	0.00491059	0.0292512	0.00490355	0.00363082
hsa-miR-582-5p-4395175	hsa-miR-582-5p		0.128435		0.257462	0.219342	0.266993		0.0544383			0.0159114			0.0452096	0.0678186	0.0418255				0.0473939					0.0423547				0.0190496	0.0116228	0.0146353			0.023604			0.0951119
hsa-miR-589-4395520	hsa-miR-589-5p			0.00600297					0.00819764	0.0130698		0.00238449					0.0105973				0.00689883					0.00836745			0.00571991		0.00313827					0.00493673			0.00612078	0.00947424
hsa-miR-590-5p-4395176	hsa-miR-590-5p	5.79861	0.335286	1.91968	0.966271	1.84248	0.89768	2.69031	2.38662	1.69031	2.69196	2.81681	1.2242	1.91453	1.27445	3.37308	2.50774	2.72612	4.67116	0.801163	3.64162	0.861988	1.55852	0.376063	2.5405	2.01823	0.302731	0.444712	0.703141	0.903367	1.40669	0.982784	0.463014	2.1754	1.85531	2.70599	2.94252	2.26783	4.09036	3.61201
hsa-miR-597-4380960	hsa-miR-597-5p	0.23632	0.00816967	0.0795245	0.100368	0.0559978	0.014997		0.0726099	0.0423378	0.0687798	0.0209658	0.0234979	0.0783208	0.0311187		0.0455157	0.147152	0.0574168	0.0108792	0.129583	0.0238271	0.0692048		0.0343566	0.0484052	0.0187355	0.010408	0.0167629		0.128961	0.063614	0.0183074	0.146186	0.073521	0.0453904	0.0661143	0.0426146	0.00976259	0.0051263
hsa-miR-598-4395179	hsa-miR-598-3p	0.248921		0.0610239	0.122071	0.317792	0.251482		0.377623	0.46416	0.387458	0.0724083			0.0900417	0.133448		0.309874		0.451704	0.434629	0.28168	0.294877	0.0838128		0.0981053	0.314208	0.0273429	0.086997	0.377429	0.548536	1	0.0304177	0.251171	0.313678		0.458188		0.131802	0.0470671
hsa-miR-615-3p-4386777	hsa-miR-615-3p
hsa-miR-615-5p-4395464	hsa-miR-615-5p
hsa-miR-616-4395525	hsa-miR-616-3p
hsa-miR-618-4380996	hsa-miR-618							0.120706		0.0875492	0.0655067	0.00969185	0.0901503	0.0665248		0.0300552	0.0560683				0.0326327				0.39534						0.0378526			0.0208166			0.0546828	0.0472617	0.0897439
hsa-miR-624-4395541	hsa-miR-624-3p
hsa-miR-625-4395542	hsa-miR-625-5p	0.0471198	0.0264354	0.0197169	0.011333	0.0519842	0.038897		0.0457939	0.018216	0.0315502	0.0269117	0.0384624	0.00976502	0.0516396	0.00577163	0.164229	0.0641358	0.0234555	0.117491	0.0393683	0.0426954	0.140667	0.0640313	0.12951	0.0609275	0.0228201	0.20203	0.0169343	0.038648	0.162651	0.00469899	0.00722356	0.111233	0.134675	0.0454916	0.0343983	0.017624	0.0889314	0.0289934
hsa-miR-627-4380967	hsa-miR-627-5p	0.014929		0.019793					0.0229842	0.0269456		0.00388709	0.010841		0.0050391	0.0372232		0.00795815					0.0174574		0.0995699	0.00129397									0.0147714	0.0221257			0.0136478
hsa-miR-628-5p-4395544	hsa-miR-628-5p	0.0613394	0.0496031	0.0935229	0.0240335	0.0176288	0.410118	0.0681337	0.0898538	0.187871	0.046431	0.0186823	0.0397207	0.0048224	0.0314959	0.0675123	0.0515405	0.0426243	0.0827225		0.0412674	0.00823058	0.128069	0.0167986	0.282694	0.0612358	0.102761	0.0109584	0.0210854	0.0636338	0.401089	0.232052	0.0118862	0.136657	0.187955	0.0373359	0.0849594	0.127003	0.0650166	0.019184
hsa-miR-629-4395547	hsa-miR-629-5p	0.069011	0.0413341		0.0341286	0.0294254	0.00856491	0.0196872	0.0106445							0.0762246					0.0967021	0.0271535	0.03533	0.0317151			0.016715	0.0114517		0.00891909	0.200442		0.00246162		0.0358394					0.0184451
hsa-miR-636-4395199	hsa-miR-636	0.0517987	0.00958276	0.270485	0.0460682		0.044398	0.0756768	0.0135626	0.0792444	0.0992961	0.0354753	0.169061	0.101872	0.138432	0.0450744	0.108153	0.030179	0.0760473	0.0158546	0.0184498	0.0579349	0.0743347	0.00529789	0.339203	0.0809965	0.0460258	0.0281651	0.0256032		0.0543326		0.030367		0.076442	0.125261		0.116387		0.028356
hsa-miR-642-4380995	hsa-miR-642a-5p	0.0096587	0.0126689	0.0605608	0.00605197	0.0711527	0.105844	0.0190852	0.0125865	0.0154681		0.00540651	0.00106606			0.078604		0.00160739	0.00170071		0.00217898	0.00553013		0.0040599	0.0886918		0.000874717	0.0131291		0.000445176	0.00774575				0.0150026	0.0102224	0.0210129	0.00476348	0.00641572	0.0184961
hsa-miR-651-4381007	hsa-miR-651-5p
hsa-miR-652-4395463	hsa-miR-652-3p	0.899561	0.476177	0.424609	2.26247	2.25045	1.10045	0.160161	0.460494	0.492709		0.166651	0.249579	0.0557544	0.343482	1.82854	0.779639	0.331479	0.421666	0.175967	0.690821	0.264519	0.436623	0.974213	0.54681	1.14174	0.663354	1.13427	0.486617	1.43347	4.09027	1.36612	0.65998	0.300792	1.54543	0.329675	0.824241	0.418319	0.205944	0.495746
hsa-miR-653-4395403	hsa-miR-653-5p								0.0147516																			0.0147337			0.0347199					0.0159483
hsa-miR-654-3p-4395350	hsa-miR-654-3p		0.0634293											0.0454372						0.0530661										0.0110458							0.0169129
hsa-miR-654-5p-4381014	hsa-miR-654-5p
hsa-miR-655-4381015	hsa-miR-655-3p		0.128487					0.163299			0.0365007	0.0231179							0.00540066	0.492787			0.0312361							0.232454	0.103143						0.102665
hsa-miR-660-4380925	hsa-miR-660-5p		0.389248		3.8719	4.6386	3.87286		0.872644							2.1468		0.435388		0.355519	3.40186	0.332135		1.78738		0.360938	1.76033	1.63121	0.764082	4.52401	12.7291	2.70654	1.28328		2.00167		2.83756			2.29335
hsa-miR-671-3p-4395433	hsa-miR-671-3p		0.133195		0.0499368	0.295786	0.0275238	0.236563	0.0721806	0.276503	0.141497	0.109581	0.0206672	0.0756582	0.123138	0.0913925	0.123809	0.0356014	0.0475797	0.0875341	0.246433	0.193677	0.168459	0.146839	0.105277	0.017465	0.0944934		0.182123	0.0464615	0.201902	0.0903918	0.0902326	0.174987	0.327548	0.118389	0.0204013	0.0194408	0.0777655	0.0688462
hsa-miR-672-4395438	hsa-miR-672_mmu-miR
hsa-miR-674-4395193	hsa-miR-674_mmu-miR
hsa-miR-708-4395452	hsa-miR-708-5p	0.199594	0.287034				0.0193969	0.0735786	0.802037		5.72003	5.36702	2.08407	2.39327	1.71181	0.0344251	1.14216	0.191381		0.00665695		0.0226525	2.24098	0.173659		0.453553	4.45362	1.83173	1.86724	0.0119206	1.4396	1.47605	0.0396047	0.89415	0.329168	1.87338		0.246514	3.86849	3.62485
hsa-miR-744-4395435	hsa-miR-744-5p	0.974959	0.626191	0.509594	0.978263	1.85888	1.20573	0.516459	0.693083	0.385616	0.33198	0.437491	0.194906	0.219012	0.174828	0.209729	0.359077	0.694126	0.470061		0.535553	0.384031	1.01559	0.2574	0.914537	0.780541	0.367959	0.678265	0.181765	0.470938	3.07762	0.818301	0.183465	0.453146	1.48747	0.944393	1	0.657377	0.478858	0.544958
hsa-miR-758-4395180	hsa-miR-758-3p		0.0472767					0.388767				0.0100594								0.101019				0.0142986						0.477681	0.161364					0.0142769	0.18581
hsa-miR-871-4395465	hsa-miR-871_mmu-miR
hsa-miR-872-4395375	hsa-miR-872_mmu-miR
hsa-miR-873-4395467	hsa-miR-873-5p		0.00790245						0.00291473										0.00395469			0.0234498			0.00960755	0.00622075													0.00302229
hsa-miR-874-4395379	hsa-miR-874-3p
hsa-miR-875-3p-4395315	hsa-miR-875-3p
hsa-miR-876-3p-4395336	hsa-miR-876-3p
hsa-miR-876-5p-4395316	hsa-miR-876-5p
hsa-miR-885-3p-4395483	hsa-miR-885-3p
hsa-miR-885-5p-4395407	hsa-miR-885-5p	0.408312		2.57784	0.0171965			0.623152	0.573864	0.389982	0.888063	0.839221	2.12306	0.51826	0.778035	0.154602	0.582108	0.099128	0.933415	0.160836	1.31379	0.0483572	0.305386	0.00678958	5.02205	2.14232	0.00311151		0.0274908	1.91467	3.58511	5.25254	0.00556273	0.185867		0.63545	0.125474	0.586043	0.411399	0.0305899
hsa-miR-886-3p-4395305	hsa-miR-886-3p_vtRNA	0.327726	1.20593						0.608909	0.381568			0.0262416	0.262776	0.579634	2.3544	0.290819			0.152653	0.701784	0.0161847	0.844649		0.353576	0.0964288		1.89308					1.16108		0.167879	0.464531		0.195821	0.215472
hsa-miR-886-5p-4395304	hsa-miR-886-5p_tRNA_vtRNA	0.171883	0.202571						0.424699	1.02363	0.00124182		0.0108938	0.0589989	0.404811	1.69352	0.160083			0.364509	0.614678	0.0339978	1.01803		0.0957569	0.387819		5.01665		0.00317269			0.4024		0.0397594	0.760971		0.382923	0.169302	0.00551048
hsa-miR-887-4395485	hsa-miR-887-3p
hsa-miR-888-4395323	hsa-miR-888-5p																									0.00847504									0.067144
hsa-miR-889-4395313	hsa-miR-889-3p		0.0595546					0.0861691			0.0224067									0.0939285			0.0186981				0.00846874			0.257133	0.0354468						0.154206
hsa-miR-890-4395320	hsa-miR-890
hsa-miR-891a-4395302	hsa-miR-891a-5p																					0.00666308	0.0118279								0.0525385
hsa-miR-891b-4395321	hsa-miR-891b
hsa-miR-892a-4395306	hsa-miR-892a
hsa-miR-147-4373131	hsa-miR-147a
hsa-miR-208-4373091	hsa-miR-208a-3p
hsa-miR-211-4373088	hsa-miR-211-5p
hsa-miR-212-4373087	hsa-miR-212-3p	0.0357007	0.00752126	0.829294	0.212944	1.92715	1.28695	0.163242	0.0311533		0.0348965		0.0602085	0.119345	0.065418	0.0781967	0.0643697	0.0199963	0.0678989						0.183346		0.0652671	0.047463		0.0178717	1.09687	0.101389	0.00412594	0.0942199	0.0660935	0.112185	0.117492	0.0518539
hsa-miR-219-1-3p-4395206	hsa-miR-219a-1-3p
hsa-miR-219-2-3p-4395501	hsa-miR-219a-2-3p
hsa-miR-220-4373078	hsa-miR-220_no_miR
hsa-miR-220b-4395317	hsa-miR-220b_no_miR
hsa-miR-220c-4395322	hsa-miR-220c_no_miR
hsa-miR-298-4395301	hsa-miR-298
hsa-miR-325-4373051	hsa-miR-325
hsa-miR-346-4373038	hsa-miR-346
hsa-miR-376c-4395233	hsa-miR-376c-3p	0.00390208	0.594856		0.00660359						0.0685374	0.0377685								2.26816			0.0915607				0.00281185		0.00379727	1.1902	0.36282						0.457152	0.0117324
hsa-miR-384-4373017	hsa-miR-384
hsa-miR-412-4373199	hsa-miR-412-3p
hsa-miR-448-4373206	hsa-miR-448
hsa-miR-492-4373217	hsa-miR-492
hsa-miR-506-4373231	hsa-miR-506-3p
hsa-miR-509-3-5p-4395266	hsa-miR-509-3-5p
hsa-miR-511-4373236	hsa-miR-511-5p		0.0445803	0.0170832		0.0620731		0.0131925			0.00671452				0.024174				0.0391894						0.0409951	0.00546964										0.0240208
hsa-miR-517b-4373244	hsa-miR-517b
hsa-miR-519c-3p-4373251	hsa-miR-519c-3p
hsa-miR-520b-4373252	hsa-miR-520b																									0.00293886	0.00339657
hsa-miR-520e-4373255	hsa-miR-520e
hsa-miR-520f-4373256	hsa-miR-520f-3p	0.00145479		0.00148228				0.0188176		0.00291445	0.00633544			0.0150228	0.0186235			0.000905327	0.000831344	0.000535197			0.00489793		0.121599											0.0117349		0.00250996	0.00334623
