# Supplementary material for: Ovarian Cancer Cell Line Panel (OCCP): Clinical Importance of In Vitro Morphological Subtypes
Source: PLoS One. 2014 Sep 17;9(9):e103988. doi: 10.1371/journal.pone.0103988 (PMC4167545; doi:10.1371/journal.pone.0103988)
Supplement: Table S4 — Overview table of all mutations detected in the 39 cell lines measured by exon sequencing (SOLID and Tam-Seq), Sanger sequencing and SNApSHOT analysis. (XLSX) [file pone.0103988.s007.xlsx]

## Sheet: paper mutation table
									Access Array, Fluidigm				Sanger	SOLiD exon sequencing			SNaPshot
cell line ID	mutation effect	gene	cDNA change	protein change	chromosomal position change (Hg19)	nucleotide change	genomic ref seq ID	Transcript ref seq ID	frequency 1	frequency 2	depth 1	depth 2	mutated	frequency	depth	comment	mutated	BIC database-mutation clinically important
2774	ns	ARID1A	c.5839C>T	p.Q1947X	1:27106228	C>T	NG_029965.1	NM_006015						38	40
2774	silent	BRCA1	c.A3837G	p.A1279A	17:41243711	A>G	NG_005905.2	NM_007294	0.5518	0.54985	859	1344		44	430			not in database
2774	silent	BRCA1	c.T2076C	p.H692H	17:41245472	T>C	NG_005905.2	NM_007294	0.57196	0.49535	1348	1934	mut	15	192			not in database
2774	silent	BRCA2	c.C5199T	p.S1733S	13:32913691	C>T	NG_012772.3	NM_000059	0.30872	0.34973	138	64		94	121			mutation effect is temporarily unavailable and is currently under review
2774	ms	CHD8	c.4316A>G	p.H1439R	14:21869088	T>C	NG_021249.1	NM_001170629						31	78
2774	ms	CHD8	c.2369G>A	p.R790H	14:21876980	C>T	NG_021249.1	NM_001170629						57	35
2774	ms	CREBBP	c.1154G>A	p.C385Y	16:3843449	C>T	NG_009873.1	NM_004380						35	40
2774	indel	CSNK2A1	c.224del3	p.K75Rfs	20:480567	-	NG_011970.1	NM_177559.2						47	38
2774	fs	EP300	c.6964del1	p.H2324Tfs	22:41574678	-	NG_009817.1	NM_001429						35	86
2774	ms	FZD1	c.1457C>T	p.A486V	7:90895652	C>T	NC_000007.13	NM_003505						50	22
2774	ms	KRAS	c.A183T	p.Q61H	12:25380273	A>T	NG_007524.1	NM_004985						0	348	not detected	mut
2774	ms	PALB2	c.2905G>A	p.V969M	16:23634381	C>T	NG_007406	NM_024675						34	53
2774	ms	PIK3CA	c.G323A	p.R108H	3:178916936	G>A	NG_012113.2	NM_006218	0.66199	0.66282	1426	2429		57	61
2774	ns	PRICKLE1	c.991C>T	p.R331X	12:42858845	G>A	NG_012965.1	NM_153026						39	49
2774	fs	ROCK2	c.412del1	p.W138Gfs	2:11389836	-	NG_029769.1	NM_004850						37	51
2774	splicing	SENP2	c.1611C>T	unknown	3:185341870	C>T	NC_000003.11	NM_021627						54	37
2774	ms	TP53	c.G818A	p.R273H	17:7577120	G>A	NC_000017.10	NM_000546	0.993	0.997	282	310		100	30
A2780	ns	ARID1A	c.4288C>T	p.Q1430X	1:27101006	C>T	NG_029965.1	NM_006015						26	61
A2780	fs	ARID1A	c.5162del1	p.R1721Hfs	1:27105550	-	NG_029965.1	NM_006015						53	68
A2780	ns	BRCA2	c.T8195G	p.L2732X	13:32937534	T>G	NG_012772.3	NM_000059	0.16164	0.22038	2122	2296		3	120			not in database but pathogenic mutation based on pub refernce
A2780	ms	PIK3CA	c.G1093A	p.E365K	3:178922324	G>A	NG_012113.2	NM_006218	0.47183	0.5	142	62		26	126
A2780	indel	PTEN	c.383_391del9	p.K128_R130	10:89692899	-	NG_007466.2	NM_000314	N/A	N/A	no reads	no reads	mut	??	127
A2780	splicing	RAD50	c.3037-3T>C	unknown	5:131951692	T>C	NG_021151.1	NM_005732						100	14
A2780	ms	SENP2	c.712A>G	p.N238D	3:185327128	A>G	NC_000003.11	NM_021627						57	35
A2780 (ECACC)	ns	ARID1A	c.4288C>T	p.Q1430X	1:27101006	C>T	NG_029965.1	NM_006015						0	25	not detected due to low complexity
A2780 (ECACC)	fs	ARID1A	c.5162del1	p.R1721Hfs	1:27105550	-	NG_029965.1	NM_006015						49	51
A2780 (ECACC)	ms	PIK3CA	c.G1093A	p.E365K	3:178922324	G>A	NG_012113.2	NM_006218	0.57143	0.26344	14	372		0	152	not detected due to low complexity
A2780 (ECACC)	indel	PTEN	c.383_391del9	p.K128_R130	10:89692899	-	NG_007466.2	NM_000314	N/A	N/A	no reads	no reads	mut	??	50
A2780 ADR (ECACC)	ns	ARID1A	c.4288C>T	p.Q1430X	1:27101006	C>T	NG_029965.1	NM_006015						100	1
A2780 ADR (ECACC)	fs	ARID1A	c.5162del1	p.R1721Hfs	1:27105550	-	NG_029965.1	NM_006015						28	72
A2780 ADR (ECACC)	fs	EP300	c.4402del1	p.M1470Cfs	22:41566524	-	NG_009817.1	NM_001429						44	36
A2780 ADR (ECACC)	ms	LRP5	c.1910T>C	p.M637T	11:68174100	T>C	NG_015835.1	NM_002335						52	21
A2780 ADR (ECACC)	ms	PIK3CA	c.G1093A	p.E365K	3:178922324	G>A	NG_012113.2	NM_006218	0.276	0.46	29	237		71	21
A2780 ADR (ECACC)	indel	PTEN	c.383_391del9	p.K128_R130	10:89692899	-	NG_007466.2	NM_000314	N/A	N/A	no reads	no reads	mut	??	5
A2780 CIS (ECACC)	ms	APC	c.C3320T	p.A1107V	5:112174611	C>T	NG_008481.4	NM_000038	0.52822	0.50988	443	1214		70	71
A2780 CIS (ECACC)	ns	ARID1A	c.4288C>T	p.Q1430X	1:27101006	C>T	NG_029965.1	NM_006015						0	6	not detected due to low complexity
A2780 CIS (ECACC)	fs	ARID1A	c.5162del1	p.R1721Hfs	1:27105550	-	NG_029965.1	NM_006015						48	31
A2780 CIS (ECACC)	ms	BRCA1	c.C3245T	p.A1082V	17:41244303	C>T	NG_005905.2	NM_007294	0.33679	0.21293	193	526		31	80			not in database
A2780 CIS (ECACC)	ms	PIK3CA	c.C565A	p.Q189K	3:178919080	C>A	NG_012113.2	NM_006218	0.74627	0.61947	67	226		40	80
A2780 CIS (ECACC)	ms	PIK3CA	c.G1093A	p.E365K	3:178922324	G>A	NG_012113.2	NM_006218	0.39837	0.29333	123	150		24	195
A2780 CIS (ECACC)	indel	PTEN	c.383_391del9	p.K128_R130	10:89692899	-	NG_007466.2	NM_000314	N/A	N/A	no reads	no reads	mut	??	32
A2780 CIS (ECACC)	ms	RAD50	c.3524C>A	p.A1175D	5:131973821	C>A	NG_021151.1	NM_005732						31	48
A2780 CIS (ECACC)	ms	SENP2	c.712A>G	p.N238D	3:185327128	A>G	NC_000003.11	NM_021627						43	35
CAOV3	ms	EGFR	c.G764A	p.R255Q	7:55221720	G>A	NG_007726.3	NM_005228	0.50907	0.49568	992	1388		55	152
CAOV3	ns	TP53	c.C406T	p.Q136X	17:7578524	C>T	NC_000017.10	NM_000546	0.977	0.966	1557	1398		0	0	not detected due to no coverage
CAOV4	splicing	CUL1	c.1299-8A>G	unknown	7:148483635	A>G	NC_000007.13	NM_003592						65	34
CAOV4	ms	TP53	c.T440A	p.V147D	17:7578490	T>A	NC_000017.10	NM_000546	0.97748	0.99662	977	1183		100	5
CAOV4	ms	VANGL1	c.517C>T	p.R173C	1:116206594	C>T	NG_016548.1	NM_001172412						43	35
COV318	ms	TP53	c.A583T	p.I195F	17:7578266	A>T	NC_000017.10	NM_000546	0.99333	0.99719	450	713		100	25
COV362	ms	APC	c.C5758G	p.R1920G	5:112177049	C>G	NG_008481.4	NM_000038	0.99602	0.99452	753	1095		80	40
COV362	silent	APC	c.A5760G	p.R1920R	5:112177051	A>G	NG_008481.4	NM_000038	0.99602	1	753	1095		94	18
COV362	splicing	BRCA1	c.G4095+1T	unknown	17:41243451	G>T	NG_005905.2	NM_007294	0.996	0.99469	1250	1131		97	36			not in database
COV362	fs	BRCA1	c.2611_2612ins1	p.P871fs	17:41244935	-	NG_005905.2	NM_007294	0.990291	0.986905	515	840		81	343			clinically important
COV362	ms	EGFR	c.C3372G	p.H1124Q	7:55273049	C>G	NG_007726.3	NM_005228	0.47353	0.47805	1020	1025		29	104
COV362	ms	TP53	c.A659G	p.Y220C	17:7578190	A>G	NC_000017.10	NM_000546	0.996	1	1642	1893		100	20
COV362.4	splicing	BRCA1	c.G4095+1T	unknown	17:41243451	G>T	NG_005905.2	NM_007294	0.99729	0.99634	738	1638		100	40			not in database
COV362.4	fs	BRCA1	c.2611_2612ins1	p.P871fs	17:41244935	-	NG_005905.2	NM_007294	0.989168	0.992388	2308	2890		80	50			clinically important
COV362.4	ms	CTBP2	c.938C>G	p.A313G	10:126681872	G>C	NC_000010.10	NM_001329						42	38
COV362.4	ms	EGFR	c.C3372G	p.H1124Q	7:55273049	C>G	NG_007726.3	NM_005228	0.51247	0.35935	441	615		0	66	not detected due to low complexity
COV362.4	ms	TP53	c.A659G	p.Y220C	17:7578190	A>G	NC_000017.10	NM_000546	1	1	535	431		100	52
COV413A	ms	ARID1A	c.5888A>G	p.D1963G	1:27106277	A>G	NG_029965.1	NM_006015						36	66
COV413A	ns	TP53	c.C1024T	p.R342X	17:7574003	C>T	NC_000017.10	NM_000546	0.99167	1	120	85		100	31
COV413B	ms	ARID1A	c.5888A>G	p.D1963G	1:27106277	A>G	NG_029965.1	NM_006015						97	31
COV413B	ns	TP53	c.C1024T	p.R342X	17:7574003	C>T	NC_000017.10	NM_000546	0.99444	0.99174	180	121		100	2
COV504	fs	TP53	c.966_967del2	p.P321_L322fs	17:7576879	-	NC_000017.10	NM_000546	0.65942	0.703518	276	199	mut	100	67
COV644	silent	EGFR	c.C768T	p.D256D	7:55221724	C>T	NG_007726.3	NM_005228	0.61154	0.58145	1300	1197		38	170
COV644	splicing	MMP7	c.613+7C>T	unknown	11:102395660	G>A	NC_000011.9	NM_002423						41	27
COV644	splicing	MMP7	c.613+6G>A	unknown	11:102395661	C>T	NC_000011.9	NM_002423						48	23
COV644	ms	PRICKLE2	c.266A>G	p.Y89C	3:64145746	T>C	NG_031930.1	NM_198859						44	45
ES2	ms	APC	c.G6068C	p.R2023T	5:112177359	G>C	NG_008481.4	NM_000038	0.12018	0.043673	1323	2679		0	117	Frequency too low to detect
ES2	ms	BRAF	c.T1799A	p.V600E	7:140453136	T>A	NG_007873.2	NM_004333						46	228		mut
ES2	ms	LEF1	c.889G>A	p.E297K	4:108999411	C>T	NG_015798.1	NM_001130714						93	43
ES2	ms	MYC	c.64T>C	p.F22L	8:128750527	T>C	NG_007161.1	NM_002467						68	37
ES2	ms	MYC	c.77A>G	p.N26S	8:128750540	A>G	NG_007161.1	NM_002467						32	37
ES2	fs	PALB2	c.886del1	p.M296X	16:23646980	-	NG_007406	NM_024675						35	31
ES2	silent	PIK3CA	c.C318A	p.G106G	3:178916931	C>A	NG_012113.2	NM_006218	0.68517	0.67176	1099	1441		13	116
ES2	ms	TP53	c.C722T	p.S241F	17:7577559	C>T	NC_000017.10	NM_000546	0.998	0.997	1236	2025		94	32
ES2	ms	VANGL2	c.842A>G	p.H281R	1:160390242	A>G	NG_023420.1	NM_020335						63	27
HOC7	splicing	EP300	c.1282+5G>C	unknown	22:41526012	G>C	NG_009817.1	NM_001429						100	20
HOC7	ms	KRAS	c.G35C	p.G12A	12:25398284	G>C	NG_007524.1	NM_004985						77	96		mut
HOC7	ms	TP53	c.G824T	p.C275F	17:7577114	G>T	NC_000017.10	NM_000546	0.539	0.429	347	301		0	43	not detected due to low complexity
IGROV1	fs	ARID1A	c.822del1	p.G276EfsX87	1:27023716	-	NG_029965.1	NM_006015						0	0	not detected due to no coverage
IGROV1	fs	BRCA1	c.1961del1	p.K654fs	17:41245587	-	NG_005905.2	NM_007294	0.317982	0.278215	456	762		27	56			clinically important
IGROV1	fs	BRCA2	c.3320del1	p.Q1107fs	13:32911812	-	NG_012772.3	NM_000059	0.365591	0.367561	930	857		56	27			not in database
IGROV1	silent	BRCA2	c.C4314T	p.V1438V	13:32912806	C>T	NG_012772.3	NM_000059	0.65351	0.54252	684	1023		70	80			mutation effect is temporarily unavailable and is currently under review
IGROV1	ms	CREBBP	c.3478A>G	p.M1160V	16:3807941	T>C	NG_009873.1	NM_004380						43	60
IGROV1	silent	EGFR	c.C2112T	p.C704C	7:55238231	C>T	NG_007726.3	NM_005228	0.38016	0.3374	1089	1476		88	17
IGROV1	ms	PALB2	c.2360C>T	p.T787I	16:23641115	G>A	NG_007406	NM_024675						30	50
IGROV1	ms	PIK3CA	c.C112T	p.R38C	3:178916725	C>T	NG_012113.2	NM_00621	0.51751	0.4603	771	806		50	60
IGROV1	ms	PIK3CA	c.A3364G	p.X1069W	3:178952152	A>G	NG_012113.2	NM_006218	0.455	0.449	1398	2163		58	26
IGROV1	splicing	PPP3R1	c.281-3del1	unknown	2:68413786	-	NC_000002.11	NM_000945						59	27
IGROV1	fs	PTEN	c.955del4	p.T319fs	10:89720804	-	NG_007466.2	NM_000314	N/A	N/A	N/A	N/A	mut	0	136	PTEN
IGROV1	ms	SMAD4	c.1484T>C	p.L495P	18:48604662	T>C	NG_013013.1	NM_005359						93	27
IGROV1	ms	TP53	c.A377G	p.Y126C	17:7578553	A>G	NC_000017.10	NM_000546	0.73642	0.72874	1491	1482		84	49
IGROV1	ms	TPX2	c.485T>C	p.V162A	20:30358274	T>C	NC_000020.1	NM_012112						44	34
OAW28	fs	TP53	c.455del1	p.P152fs	17:7578475	-	NC_000017.10	NM_000546	0.990596	0.997139	319	699		0	0	not detected due to no coverage
OAW42	ms	BRCA1	c.A418G	p.S140G	17:41256162	A>G	NG_005905.2	NM_007294	0.028571	0.021319	525	1501		53	254			not in database
OAW42	splicing	BRIP1	c.2097+7G>A	unknown	17:59853755	C>T	NG_007409.1	NM_032043						78	45
OAW42	ms	PIK3CA	c.A3143T	p.H1047L	3:178952085	A>T	NG_012113.2	NM_006218	0.131	0.386	840	396		61	67		mut
OV17R	ms	APC	c.3949G>C	p.E1317Q	5:112175240	G>C	NG_008481	NM_001127510						100	20
OV17R	ms	NFAT5	c.1915T>G	p.S563A	16:69725697	T>G	NG_029600.1	NM_006599						58	26
OV17R	ms	ROCK1	c.3334A>C	p.T1112P	18:18546896	T>G	NC_000018.9	NM_005406						62	65
OV17R	ms	TP53	c.G646A	p.V216M	17:7578203	G>A	NC_000017.10	NM_000546	0.994	1	624	283		100	42
OV56	fs	ARID1A	c.6527_6528ins1	p.D2178GfsX47	1:27106916	-	NG_029965.1	NM_006015						16	19
OV56	silent	EGFR	c.C354T	p.A118A	7:55211111	C>T	NG_007726.3	NM_005228	0.73132	0.57802	1258	1019		65	260
OV56	ms	KRAS	c.G34T	p.G12C	12:25398285	G>T	NG_007524.1	NM_004985						0	0	not detected due to no coverage	mut
OV56	splicing	MAP3K7	c.483-4del1	unknown	6:91266346	-	NG_011966.2	NM_145331						30	86
OV56	ms	PTEN	c.C389G	p.R130G	10:89692904	C>G	NG_007466.2	NM_000314	0.996	1	2370	1788		100	25
OV56	fs	TP53	c.303_304del2	p.K101_T102fs	17:7579383	-	NC_000017.10	NM_000546	0.972311	0.971264	1878	1914		0	0	not detected due to no coverage
OV7	ms	DAAM2	c.2258A>G	p.D753G	6:39859415	A>G	NC_000006.11	NM_001201427						74	19
OV7	ms	KRAS	c.G35A	p.G12D	12:25289551	G>A	NG_007524.1	NM_004985						46	180		mut
OV7	ms	PIK3CA	c.G23A	p.G8D	3:178916636	G>A	NG_012113.2	NM_006218	0.66957	0.59783	115	276		75	53
OV7	fs	RB1	c.1533del2	p.L512Cfs	13:48955416	-	NG_009009	NM_000321						35	31
OV7	ms	TP53	c.T761G	p.I254S	17:7577520	T>G	NC_000017.10	NM_000546	1	1	120	275		100	12
OV7	ms	TPX2	c.1138G>A	p.A380T	20:30370135	G>A	NC_000020.1	NM_012112						68	22
OV90	ms	TP53	c.A643C	p.S215R	17:7578206	A>C	NC_000017.10	NM_000546	0.997	0.997	1755	2388		94	32
OVCAR3	ms	PALB2	c.1010T>C	p.L337S	16:23646857	A>G	NG_007406	NM_024675						100	15
OVCAR3	ms	TP53	c.G743A	p.R248Q	17:7577538	G>A	NC_000017.10	NM_000546	1	0.988	125	80		97	33
PEA1	ms	BARD1	c.1972C>T	p.R658C	2:215595164	G>A	NG_012047	NM_000465						61	38
PEA1	ms	CREBBP	c.1477A>G	p.M493V	16:3832781	T>C	NG_009873.1	NM_004380						75	20
PEA1	fs	TP53	c.723del1	p.S241fs	17:7577558	-	NC_000017.10	NM_000546	0.993921	0.987952	658	664		0	1	not detected due to low coverage
PEA2	ns	BARD1	c.653G>A	p.W218X	2:215645945	C>T	NG_012047	NM_000465						77	35
PEA2	fs	TP53	c.723del1	p.C242Afs	17:7577557	-	NC_000017.10	NM_000546						64	22
PEO1	ms	BRCA2	c.A4964T	p.Y1655F	13:32913456	A>T	NG_012772.3	NM_000059	0.51685	0.46769	623	325		56	36			not in database
PEO1	ns	BRCA2	c.C4965G	p.Y1655X	13:32913457	C>G	NG_012772.3	NM_000059	0.99186	0.95988	614	324		92	38			clinically important
PEO1	ms	TP53	c.G731A	p.G244D	17:7577550	G>A	NC_000017.10	NM_000546	0.991	0.995	1410	1665			15
PEO4	ms	BARD1	c.2116A>G	p.K706E	2:215593618	T>C	NG_012047	NM_000465						30	50
PEO4	silent	BRCA2	c.C4965T	p.Y1655Y	13:32913457	C>T	NG_012772.3	NM_000059	0.99138	0.98068	464	414		100	85			not in database
PEO4	ms	TP53	c.G731A	p.G244D	17:7577550	G>A	NC_000017.10	NM_000546	0.996	0.997	1629	1716		0	0	not detected due to no coverage
PEO14	ms	CHD8	c.2369G>A	p.R790H	14:21876980	C>T	NG_021249.1	NM_001170629						56	54
PEO14	ms	TP53	c.G830T	p.C277F	17:7577108	C>T	NC_000017.10	NM_000546						100	12
PEO23	ms	CHD8	c.2369G>A	p.R790H	14:21876980	C>T	NG_021249.1	NM_001170629						58	36
PEO23	splicing	CUL1	c.1807-6G>C	unknown	7:148489812	G>C	NC_000007.13	NM_003592						31	52
PEO23	ms	NFAT5	c.589G>T	p.V121L	16:69681320	G>T	NG_029600.1	NM_006599						100	15
PEO23	ms	TP53	c.G830T	p.C277F	17:7577108	G>T	NC_000017.10	NM_000546						100	16
PEO16	fs	BRCA2	c.4141del1	p.E1382K	13:32912632	-	NG_012772.3	NM_000059						53	43			mutation effect is temporarily unavailable and is currently under review
SKOV3	ns	ARID1A	c.1756C>T	p.Q586X	1:27058048	C>T	NG_029965.1	NM_006015						100	9
SKOV3	ms	BARD1	c.2212A>G	p.I738V	2:215593522	T>C	NG_012047	NM_000465						21	71
SKOV3	ms	FZD3	c.24C>G	p.F8L	8:28360554	C>G	NG_029723.1	NM_145866						63	40
SKOV3	ms	HRAS	c.G35T	p.G12D	11:534288	G>T	NG_007666.1	NM_005343						0	14	not detected due to low coverage	mut
SKOV3	ms	NF1	c.5104G>T	p.G1702C	17:29653106	G>T	NG_009018.1	NM_001042492						46	24
SKOV3	ms	NFATC3	c.160T>C	p.S54P	16:68155946	T>C	NG_029147.1	NM_173165						57	65
SKOV3	ms	PALB2	c.2014G>C	p.E672Q	16:23641461	C>G	NG_007406	NM_024675						82	61
SKOV3	ms	PIK3CA	c.C1412T	p.P471L	3:178928226	C>T	NG_012113.2	NM_006218	0.18805	0.20784	452	1097		22	48
SKOV3	ms	PIK3CA	c.A3143G	p.H1047R	3:178952085	A>G	NG_012113.2	NM_006218	0.431	0.359	856	633		43	35		mut
SKOV3	ms	TCF7L2	c.1355A>G	p.N452S	10:114919733	A>G	NG_012631.1	NM_030756						77	26
SKOV3	fs	TP53	c.267del1	p.P89fs	17:7579420	-	NC_000017.10	NM_000546	0.996875	0.988839	320	448		0	0	not detected due to no coverage
SKOV3 (ECACC)	ns	ARID1A	c.1756C>T	p.Q586X	1:27058048	C>T	NG_029965.1	NM_006015						2	4
SKOV3 (ECACC)	fs	APC	c.4661del1	p.E1554fs	5:112175952	-	NG_008481.4	NM_000038	0.518248	0.248804	1233	627		0	138	not detected due to low complexity
SKOV3 (ECACC)	ms	BARD1	c.2212A>G	p.I738V	2:215593522	T>C	NG_012047	NM_000465						47	32
SKOV3 (ECACC)	ms	BRIP1	c.967C>T	p.H323Y	17:59878787	G>A	NG_007409.1	NM_032043						56	45
SKOV3 (ECACC)	ms	CTBP2	c.926C>T	p.P849L	10:126681884	G>A	NC_000010.10	NM_001329						57	21
SKOV3 (ECACC)	ms	FZD3	c.24C>G	p.F8L	8:28360554	C>G	NG_029723.1	NM_145866						61	41
SKOV3 (ECACC)	ms	NF1	c.5104G>T	p.G1702C	17:29653106	G>T	NG_009018.1	NM_001042492						73	55
SKOV3 (ECACC)	ms	NFATC3	c.160T>C	p.S54P	16:68155946	T>C	NG_029147.1	NM_173165						62	26
SKOV3 (ECACC)	ms	PALB2	c.2014G>C	p.E672Q	16:23641461	C>G	NG_007406	NM_024675						53	53
SKOV3 (ECACC)	ms	PIK3CA	c.A3143G	p.H1047R	3:178952085	A>G	NG_012113.2	NM_006218	0.631	0.358	756	972		20	151		mut
SKOV3 (ECACC)	ms	TCF7L2	c.1355A>G	p.N452S	10:114919733	A>G	NG_012631.1	NM_030756						47	36
SKOV3 (ECACC)	fs	TP53	c.267del1	p.P89fs	17:7579420	-	NC_000017.10	NM_000546	0.995652	0.991684	920	481		0	0	not detected due to no coverage
SKOV6	ms	EP300	c.3857A>G	p.N1286S	22:41562653	A>G	NG_009817.1	NM_001429						100	15
SKOV6	ms	TP53	c.G743A	p.R248Q	17:7577538	G>A	NC_000017.10	NM_000546	1	0.989	106	94		98	154
TOV112D	ms	CTNNB1	c.109T>G	p.S37A	3:41266112	T>G	NG_013302.1	NM_001904						88	17
TOV112D	ms	TP53	c.G524A	p.R175H	17:7578406	G>A	NC_000017.10	NM_000546	0.99452	0.99519	730	832		100	7
TOV21G	fs	ARID1A	c.1650dup1	p.P550Pfs	1:27057942	CC>C	NG_029965.1	NM_006015						0	0	not detected due to no coverage
TOV21G	fs	ARID1A	c.2272del1	p.P758Efs	1:27088663	-	NG_029965.1	NM_006015						75	36
TOV21G	ms	BARD1	c.1972C>T	p.R658C	2:215595164	G>A	NG_012047	NM_000465						37	41
TOV21G	ms	DAAM2	c.2567T>C	p.I856T	6:39865007	T>C	NC_000006.11	NM_001201427						60	25
TOV21G	ms	KRAS	c. G37T	p.G13C	12:25398282	G>T	NG_007524.1	NM_004985						71	24		mut
TOV21G	ms	PALB2	c.1010T>C	p.L337S	16:23646857	A>G	NG_007406	NM_024675						76	33
TOV21G	ms	PIK3CA	c.C3142T	p.H1047Y	3:178952084	C>T	NG_012113.2	NM_006218	0.456	0.388	948	1074		57	169
TOV21G	fs	PTEN	c.795del1	p.L265fs	10:89717770	-	NG_007466.2	NM_000314	0.341428	0.5361	1359	1205		0	89	not detected due to low complexity
TOV21G	ms	TPX2	c.992T>C	p.V331A	20:30366725	T>C	NC_000020.1	NM_012112						50	40
UWB1.289	fs	BRCA1	c.2475del1	p.D825fs	17:41245073	-	NG_005905.2	NM_007294	0.991985	0.991338	2121	2309						clinically important
UWB1.289	fs	TP53	c.626_627del2	p.R209fs	17:7578222	-	NC_000017.10	NM_000546	0.986014	0.997406	715	771
UWB1.289+BRCA1	silent	APC	c.C1576G	p.P1992P	5:112177267	C>G	NG_008481.4	NM_000038	0.076923	0.16151	897	1034		16	235
UWB1.289+BRCA1	fs	BRCA1	c.2475del1	p.D825fs	17:41245073	-	NG_005905.2	NM_007294	0.813266	0.798479	1794	2104		24	115			clinically important
UWB1.289+BRCA1	ms	PRICKLE1	c.2216C>T	p.S739F	12:42853891	G>A	NG_012965.1	NM_153026						50	32
UWB1.289+BRCA1	fs	TP53	c.626_627del2	p.R209fs	17:7578222	-	NC_000017.10	NM_000546	0.986911	0.98044	764	818		100	49
ms	missense mutation									cell line is not analysed with this technique
silent	silent									gene(or this specific mutation) is not analysed with this technique
ns	nonsense mutation
indel	small deletion or insertion
fs	frameshift
splicing	splice site
ND	not detected
