# Supplementary material for: Ovarian Cancer Cell Line Panel (OCCP): Clinical Importance of In Vitro Morphological Subtypes
Source: PLoS One. 2014 Sep 17;9(9):e103988. doi: 10.1371/journal.pone.0103988 (PMC4167545; doi:10.1371/journal.pone.0103988)
Supplement: Table S5 — Morphological subtype associated genes (n = 1141) and microRNAs (n = 18). The table includes the corresponding cluster (High in Spindle, High in Round, High in Epithelial) as well as whether the gene is an extracellular matrix component according to Hynes et al. [71]–[73]. (XLSX) [file pone.0103988.s008.xlsx]

## Sheet: Morphologie genes (Fig5)
				Extracellular matrix constituents (Matrisome: http://web.mit.edu/hyneslab/matrisome/, 5-12-2013)
Order as depicted in Figure 5	transcript ID/microRNA assay ID	Genesymbol	cluster	Division	Category
1	2431112	NOTCH2	High in Spindle
2	2455418	PTPN14	High in Spindle
3	3323052	NAV2	High in Spindle
4	2759582	AFAP1	High in Spindle
5	3908831	ZNFX1	High in Spindle
6	2615360	TGFBR2	High in Spindle
7	2361279	LMNA	High in Spindle
8	3772661	TIMP2	High in Spindle	Matrisome-associated	ECM Regulators
9	2378325	SERTAD4	High in Spindle
10	2961177	COL12A1	High in Spindle	Core matrisome	Collagens
11	2531310	SP140L	High in Spindle
12	2415084	JUN	High in Spindle
13	2533493	SH3BP4	High in Spindle
14	2548617	CDC42EP3	High in Spindle
15	2681753	FOXP1	High in Spindle
16	2596514	KLF7	High in Spindle
17	2520429	MYO1B	High in Spindle
18	3343452	PRSS23	High in Spindle
19	2999485	STK17A	High in Spindle
20	3748449	CCDC144A	High in Spindle
21	3159946	SMARCA2	High in Spindle
22	3445908	EPS8	High in Spindle
23	2468811	ASAP2	High in Spindle
24	2570350	LOC151009	High in Spindle
25	3075932	PARP12	High in Spindle
26	2890239	MGAT4B	High in Spindle
27	3402444	LTBR	High in Spindle
28	3405587	GPRC5A	High in Spindle
29	2520533	OBFC2A	High in Spindle
30	2939469	C6orf145	High in Spindle
31	2768654	OCIAD2	High in Spindle
32	2423829	ARHGAP29	High in Spindle
33	3225952	FAM129B	High in Spindle
34	2522094	SPATS2L	High in Spindle
35	2439842	TAGLN2	High in Spindle
36	2435383	S100A10	High in Spindle	Matrisome-associated	Secreted Factors
37	3167110	ANXA2P2	High in Spindle	Matrisome-associated	ECM-affiliated Proteins
38	3627248	ANXA2	High in Spindle	Matrisome-associated	ECM-affiliated Proteins
39	3554282	INF2	High in Spindle
40	2449711	DENND1B	High in Spindle
41	2667809	OSBPL10	High in Spindle
42	2744734	MGST2	High in Spindle
43	2450865	CSRP1	High in Spindle
44	2779638	PPP3CA	High in Spindle
45	3398482	SNX19	High in Spindle
46	3320865	PARVA	High in Spindle
47	2938972	SERPINB1	High in Spindle	Matrisome-associated	ECM Regulators
48	2738664	SGMS2	High in Spindle
49	3832643	ACTN4	High in Spindle
50	3415576	KRT18	High in Spindle
51	3772719	LGALS3BP	High in Spindle
52	2475407	CLIP4	High in Spindle
53	2531377	SP100	High in Spindle
54	2686023	DCBLD2	High in Spindle
55	3726154	ITGA3	High in Spindle
56	2950199	PSMB8	High in Spindle
57	3944243	APOL6	High in Spindle
58	2915828	NT5E	High in Spindle
59	3589458	THBS1	High in Spindle	Core matrisome	ECM Glycoproteins
60	2423422	BCAR3	High in Spindle
61	3474372	PXN	High in Spindle
62	3335952	PACS1	High in Spindle
63	3323413	HTATIP2	High in Spindle
64	2395177	ERRFI1	High in Spindle
65	2625907	FLNB	High in Spindle
66	3002640	EGFR	High in Spindle
67	3375735	AHNAK	High in Spindle
68	3020273	CAV2	High in Spindle
69	3020302	CAV1	High in Spindle
70	3397589	ETS1	High in Spindle
71	2929168	UTRN	High in Spindle
72	3020343	MET	High in Spindle
73	3970476	SCML1	High in Spindle
74	3300597	MYOF	High in Spindle
75	3598959	SMAD3	High in Spindle
76	3188697	NEK6	High in Spindle
77	3878836	RIN2	High in Spindle
78	2520113	INPP1	High in Spindle
79	2518428	SSFA2	High in Spindle
80	2554018	EFEMP1	High in Spindle	Core matrisome	ECM Glycoproteins
81	3735847	40057	High in Spindle
82	3808745	CCDC68	High in Spindle
83	3385307	ME3	High in Spindle
84	3405515	APOLD1	High in Spindle
85	3061438	SAMD9	High in Spindle
86	2909167	TDRD6	High in Spindle
87	3517793	KLF12	High in Spindle
88	3415668	TENC1	High in Spindle
89	3601348	LOXL1	High in Spindle	Matrisome-associated	ECM Regulators
90	2880292	DPYSL3	High in Spindle
91	4026010	GABRE	High in Spindle
92	3822122	NFIX	High in Spindle
93	4395210	hsa-miR-224-5p	High in Spindle
94	2900091	HIST1H2AL	High in Spindle
95	2947077	HIST1H3I	High in Spindle
96	2416522	JAK1	High in Spindle
97	3753538	SLFN12	High in Spindle
98	2877990	TMEM173	High in Spindle
99	3753568	SLFN13	High in Spindle
100	2820925	RHOBTB3	High in Spindle
101	3959451	MYH9	High in Spindle
102	3528759	ABHD4	High in Spindle
103	2692909	HEG1	High in Spindle
104	3459120	LRIG3	High in Spindle
105	3104013	ZFHX4	High in Spindle
106	3556660		High in Spindle
107	2369339	RALGPS2	High in Spindle
108	3282519	ARMC4	High in Spindle
109	2560625	FAM176A	High in Spindle
110	3151883	TMEM65	High in Spindle
111	3156307	PTK2	High in Spindle
112	2344888	CYR61	High in Spindle	Core matrisome	ECM Glycoproteins
113	3508898	STARD13	High in Spindle
114	2461999	LYST	High in Spindle
115	3153428	ASAP1	High in Spindle
116	3153633	DDEF1IT1	High in Spindle
117	3474831	OASL	High in Spindle
118	2802398	TRIO	High in Spindle
119	2802681	UNQ1870	High in Spindle
120	2674325		High in Spindle
121	3275492		High in Spindle
122	2351063	CSF1	High in Spindle	Matrisome-associated	Secreted Factors
123	2576988	LYPD1	High in Spindle
124	3721010	IGFBP4	High in Spindle	Core matrisome	ECM Glycoproteins
125	2887490	STC2	High in Spindle
126	3200648	PLIN2	High in Spindle
127	2362394	IFI16	High in Spindle
128	3607447	ABHD2	High in Spindle
129	3602390	SNX33	High in Spindle
130	2464005	AKT3	High in Spindle
131	2464129		High in Spindle
132	2324919	EPHB2	High in Spindle
133	3611684	LRRK1	High in Spindle
134	3611744	LRRK1	High in Spindle
135	3601387	PML	High in Spindle
136	4395452	hsa-miR-708-5p	High in Spindle
137	3761291	HOXB2	High in Spindle
138	2635641	PVRL3	High in Spindle
139	3197014	GLIS3	High in Spindle
140	3197140	GLIS3	High in Spindle
141	2649824	SCHIP1	High in Spindle
142	3597338	TPM1	High in Spindle
143	3222170	TNC	High in Spindle	Core matrisome	ECM Glycoproteins
144	3409605	FAR2	High in Spindle
145	2401251	HTR1D	High in Spindle
146	2524301	NRP2	High in Spindle
147	2686458	ABI3BP	High in Spindle	Core matrisome	ECM Glycoproteins
148	2863363	F2RL2	High in Spindle
149	2462160	NID1	High in Spindle	Core matrisome	ECM Glycoproteins
150	3186966	TLR4	High in Spindle
151	3348568	LAYN	High in Spindle
152	3074857	PTN	High in Spindle	Matrisome-associated	Secreted Factors
153	3286602	CXCL12	High in Spindle	Matrisome-associated	Secreted Factors
154	3074577	FAM180A	High in Spindle
155	3374517	GLYATL2	High in Spindle
156	3649714	C16orf45	High in Spindle
157	2375144	LGR6	High in Spindle
158	2453365	PLXNA2	High in Spindle	Matrisome-associated	ECM-affiliated Proteins
159	2453370	PLXNA2	High in Spindle	Matrisome-associated	ECM-affiliated Proteins
160	2600881	PAX3	High in Spindle
161	3664664	CDH5	High in Spindle
162	2648098	SUCNR1	High in Spindle
163	3013054	COL1A2	High in Spindle	Core matrisome	Collagens
164	2649367	PTX3	High in Spindle
165	2364381	RGS4	High in Spindle
166	2999755	AEBP1	High in Spindle	Core matrisome	ECM Glycoproteins
167	3355733	FLI1	High in Spindle
168	3226097	ENG	High in Spindle
169	2745899	HHIP	High in Spindle	Matrisome-associated	Secreted Factors
170	3995633	BGN	High in Spindle	Core matrisome	Proteoglycans
171	2878809	ARAP3	High in Spindle
172	2515627	ITGA6	High in Spindle
173	3620276	EHD4	High in Spindle
174	2790062	TMEM154	High in Spindle
175	3323365		High in Spindle
176	3571944	LTBP2	High in Spindle	Core matrisome	ECM Glycoproteins
177	3761054	COPZ2	High in Spindle
178	4018080	CHRDL1	High in Spindle	Matrisome-associated	Secreted Factors
179	2364231	DDR2	High in Spindle
180	2880051	PPP2R2B	High in Spindle
181	3633578	CSPG4	High in Spindle	Matrisome-associated	ECM-affiliated Proteins
182	3296981	ZCCHC24	High in Spindle
183	3384321	RAB30	High in Spindle
184	3623031	FBN1	High in Spindle	Core matrisome	ECM Glycoproteins
185	2331213	MACF1	High in Spindle
186	2678526	C3orf67	High in Spindle
187	3414969	SCN8A	High in Spindle
188	3415046	FLJ33996	High in Spindle
189	2492496	NCRNA00152	High in Spindle
190	2872848	LOX	High in Spindle	Matrisome-associated	ECM Regulators
191	2974330	CTGF	High in Spindle	Core matrisome	ECM Glycoproteins
192	3184408	PALM2-AKAP2	High in Spindle
193	2931569	AKAP12	High in Spindle
194	3335781		High in Spindle
195	3335785		High in Spindle
196	2412690	KTI12	High in Spindle
197	2803329	BASP1	High in Spindle
198	2693014	SLC12A8	High in Spindle
199	2516834	HOXD10	High in Spindle
200	3096092	IKBKB	High in Spindle
201	2774971	ANTXR2	High in Spindle
202	3017030	LRRC17	High in Spindle
203	2925953	ENPP1	High in Spindle
204	3430462	BTBD11	High in Spindle
205	2366798	PRRX1	High in Spindle
206	3103523	LY96	High in Spindle
207	2404766	SPOCD1	High in Spindle
208	3374402	LPXN	High in Spindle
209	2349863	NTNG1	High in Spindle	Core matrisome	ECM Glycoproteins
210	3886294	TOX2	High in Spindle
211	2534865	ASB1	High in Spindle
212	2557759	CNRIP1	High in Spindle
213	2594987	MPP4	High in Spindle
214	2859565	ADAMTS6	High in Spindle	Matrisome-associated	ECM Regulators
215	2333051	TIE1	High in Spindle
216	2856995	ESM1	High in Spindle	Core matrisome	Proteoglycans
217	2635998	TAGLN3	High in Spindle
218	3163982	ADAMTSL1	High in Spindle	Matrisome-associated	ECM Regulators
219	3164086	ADAMTSL1	High in Spindle	Matrisome-associated	ECM Regulators
220	3167187	PRSS3	High in Spindle	Matrisome-associated	ECM Regulators
221	2378068	G0S2	High in Spindle
222	2522247	AOX1	High in Spindle
223	2810055	IL31RA	High in Spindle
224	3144934	GEM	High in Spindle
225	2859601	ADAMTS6	High in Spindle	Matrisome-associated	ECM Regulators
226	3722084	WNK4	High in Spindle
227	2605321	COL6A3	High in Spindle	Core matrisome	Collagens
228	3924424	COL6A2	High in Spindle	Core matrisome	Collagens
229	3490251	WDFY2	High in Spindle
230	2374746	NAV1	High in Spindle
231	2794792	VEGFC	High in Spindle	Matrisome-associated	Secreted Factors
232	3296046	KCNMA1	High in Spindle
233	3016148	SERPINE1	High in Spindle	Matrisome-associated	ECM Regulators
234	3161113	PDCD1LG2	High in Spindle
235	2412624	RAB3B	High in Spindle
236	2733360	FGF5	High in Spindle	Matrisome-associated	Secreted Factors
237	3810542	CCBE1	High in Spindle	Matrisome-associated	Secreted Factors
238	2834863	ABLIM3	High in Spindle
239	3047581	INHBA	High in Spindle	Matrisome-associated	Secreted Factors
240	2778856	TSPAN5	High in Spindle
241	3638607	ANPEP	High in Spindle
242	3422855	GLIPR1	High in Spindle
243	3133233	PLAT	High in Spindle	Matrisome-associated	ECM Regulators
244	3395464	ASAM	High in Spindle
245	3632907	SEMA7A	High in Spindle	Matrisome-associated	ECM-affiliated Proteins
246	2343025	AK5	High in Spindle
247	2534252	MLPH	High in Spindle
248	2980290	RGS17	High in Spindle
249	2382467	CNIH3	High in Spindle
250	3311832	ADAM12	High in Spindle	Matrisome-associated	ECM Regulators
251	2825907	PRR16	High in Spindle
252	3762198	COL1A1	High in Spindle	Core matrisome	Collagens
253	3535628	GNG2	High in Spindle
254	3472755	TBX3	High in Spindle
255	3599495	CORO2B	High in Spindle
256	3288337	ARHGAP22	High in Spindle
257	4004853	SRPX	High in Spindle	Core matrisome	ECM Glycoproteins
258	3987228	PAK3	High in Spindle
259	3858285	TSHZ3	High in Spindle
260	2913277	KCNQ5	High in Spindle
261	3326067	C11orf41	High in Spindle
262	2777276	ABCG2	High in Spindle
263	2817941	RASGRF2	High in Spindle
264	2806468	IL7R	High in Spindle
265	2896848	RBM24	High in Spindle
266	2985781	THBS2	High in Spindle	Core matrisome	ECM Glycoproteins
267	2796951	PDLIM3	High in Spindle
268	3512500	KCTD4	High in Spindle
269	3742783	NLRP1	High in Spindle
270	2343231	NEXN	High in Spindle
271	3572209	PGF	High in Spindle	Matrisome-associated	Secreted Factors
272	3587553	GREM1	High in Spindle	Matrisome-associated	ECM-affiliated Proteins
273	2731350	CXCL6	High in Spindle	Matrisome-associated	Secreted Factors
274	2899413	BTN3A3	High in Spindle
275	2865390	EDIL3	High in Spindle	Core matrisome	ECM Glycoproteins
276	3662444	NLRC5	High in Spindle
277	2518272	ITGA4	High in Spindle
278	3661684	MMP2	High in Spindle	Matrisome-associated	ECM Regulators
279	3023883	CPA4	High in Spindle
280	3143643	MMP16	High in Spindle	Matrisome-associated	ECM Regulators
281	3143660	MMP16	High in Spindle	Matrisome-associated	ECM Regulators
282	2970086	LAMA4	High in Spindle	Core matrisome	ECM Glycoproteins
283	3395198	BLID	High in Spindle
284	2925590	TMEM200A	High in Spindle
285	3984468	SRPX2	High in Spindle	Core matrisome	ECM Glycoproteins
286	2973856	SAMD3	High in Spindle
287	3752258	EVI2B	High in Spindle
288	3752271	EVI2A	High in Spindle
289	3095223	IDO1	High in Spindle
290	3443891	CLEC2B	High in Spindle	Matrisome-associated	ECM-affiliated Proteins
291	4018729	IL13RA2	High in Spindle
292	4026075	GABRA3	High in Spindle
293	3523318	NALCN	High in Spindle
294	3499132	ITGBL1	High in Spindle
295	3671202	CDH13	High in Spindle
296	2345929	LRRC8C	High in Spindle
297	2766893	APBB2	High in Spindle
298	3104260	PKIA	High in Spindle
299	2405152	SYNC	High in Spindle
300	3204744	TLN1	High in Spindle
301	3908631	PREX1	High in Spindle
302	3927446	ADAMTS1	High in Spindle	Matrisome-associated	ECM Regulators
303	2821761	RGMB	High in Spindle
304	3806126	KIAA1632	High in Spindle
305	3427098	ELK3	High in Spindle
306	2883440	ADAM19	High in Spindle	Matrisome-associated	ECM Regulators
307	2616804	STAC	High in Spindle
308	3368940	ABTB2	High in Spindle
309	2840036	DOCK2	High in Spindle
310	2941721	ELOVL2	High in Spindle
311	3506398	SHISA2	High in Spindle
312	3944129	HMOX1	High in Spindle
313	2886535	UNQ9374	High in Spindle
314	3213847	SHC3	High in Spindle
315	4378096	hsa-miR-486-5p	High in Spindle
316	2502762	STEAP3	High in Spindle
317	2922972	DCBLD1	High in Spindle
318	3178147	CTSL1	High in Spindle	Matrisome-associated	ECM Regulators
319	2500919	SLC20A1	High in Spindle
320	2867873	ELL2	High in Spindle
321	2601414	SERPINE2	High in Spindle	Matrisome-associated	ECM Regulators
322	2857416	IL6ST	High in Spindle
323	2836518	GALNT10	High in Spindle
324	2933392	SYNJ2	High in Spindle
325	3761378	HOXB5	High in Spindle
326	3761395	HOXB6	High in Spindle
327	2604254	HJURP	High in Spindle
328	2997376	ANLN	High in Spindle
329	2830638	KIF20A	High in Spindle
330	2496727	MAP4K4	High in Spindle
331	2957227	TRAM2	High in Spindle
332	2958325	DST	High in Spindle
333	3279108	NMT2	High in Spindle
334	3488094	GTF2F2	High in Spindle
335	2598261	FN1	High in Spindle	Core matrisome	ECM Glycoproteins
336	3150060	EXT1	High in Spindle
337	2553576	RTN4	High in Spindle
338	3790704	PMAIP1	High in Spindle
339	2935475	QKI	High in Spindle
340	3731826	PRKCA	High in Spindle
341	3369249	APIP	High in Spindle
342	3368707	CD59	High in Spindle
343	3463112	E2F7	High in Spindle
344	3753500	SLFN11	High in Spindle
345	2339872	ROR1	High in Spindle
346	2782694	ARSJ	High in Spindle
347	2664640	RFTN1	High in Spindle
348	2675925	DUSP7	High in Spindle
349	2742109	FGF2	High in Spindle	Matrisome-associated	Secreted Factors
350	3125116	DLC1	High in Spindle
351	2834957	AFAP1L1	High in Spindle
352	3118651	DENND3	High in Spindle
353	3969047	PRPS2	High in Spindle
354	2622638	GNAI2	High in Spindle
355	3329793	SLC39A13	High in Spindle
356	2913694	CD109	High in Spindle	Matrisome-associated	ECM Regulators
357	3634458	TBC1D2B	High in Spindle
358	2610707	HRH1	High in Spindle
359	3193482	COL5A1	High in Spindle	Core matrisome	Collagens
360	2829947	TGFBI	High in Spindle	Core matrisome	ECM Glycoproteins
361	3657193	TGFB1I1	High in Spindle
362	2594089	SATB2	High in Spindle
363	3526831	RASA3	High in Spindle
364	3367231	BDNF	High in Spindle	Matrisome-associated	Secreted Factors
365	3834046	AXL	High in Spindle
366	3363266	DKK3	High in Spindle
367	2633390	COL8A1	High in Spindle	Core matrisome	Collagens
368	3837431	EHD2	High in Spindle
369	3510450	LHFP	High in Spindle
370	2734047	AGPAT9	High in Spindle
371	3099750	SDCBP	High in Spindle
372	3137530	ASPH	High in Spindle
373	2506570	GPR39	High in Spindle
374	3326635	CD44	High in Spindle
375	4395395	hsa-miR-138-5p	High in Spindle
376	3284302	NRP1	High in Spindle
377	3462816	PHLDA1	High in Spindle
378	2611056	PPARG	High in Spindle
379	3441849	TNFRSF1A	High in Spindle
380	2424524		High in Spindle
381	2705748	NCEH1	High in Spindle
382	3979659	MSN	High in Spindle
383	4017810	ACSL4	High in Spindle
384	2321779	EFHD2	High in Spindle
385	3157901	PLEC1	High in Spindle
386	4006841	SLC9A7	High in Spindle
387	2446047	ABL2	High in Spindle
388	2939593	PECI	High in Spindle
389	2983138	C6orf59	High in Spindle
390	2862317	FOXD1	High in Spindle
391	3335736	DRAP1	High in Spindle
392	3377988	FOSL1	High in Spindle
393	3267314	BAG3	High in Spindle
394	2973694	ARHGAP18	High in Spindle
395	3429566	CHST11	High in Spindle
396	3303165	DNMBP	High in Spindle
397	3603932	FAH	High in Spindle
398	2787459	INPP4B	High in Spindle
399	3711869	ADORA2B	High in Spindle
400	3278401	FRMD4A	High in Spindle
401	3378191	RIN1	High in Spindle
402	3712363	MPRIP	High in Spindle
403	2854445	DAB2	High in Spindle
404	3023483	FAM40B	High in Spindle
405	3166477	ACO1	High in Spindle
406	2724094	FAM114A1	High in Spindle
407	3757917	PTRF	High in Spindle
408	2923257	BRD7P3	High in Spindle
409	3518086	TBC1D4	High in Spindle
410	4395478	hsa-miR-193b-3p	High in Spindle
411	2369950	QSOX1	High in Spindle
412	2688813	CCDC80	High in Spindle
413	4395433	hsa-miR-671-3p	High in Spindle
414	3373893	SLC43A1	High in Spindle
415	3469687	CKAP4	High in Spindle
416	2647154	GYG1	High in Spindle
417	2816459	F2R	High in Spindle
418	2747190	DCLK2	High in Spindle
419	3860824	ZNF569	High in Spindle
420	2967249	BVES	High in Spindle
421	2967321	PREP	High in Spindle
422	2954022	TRERF1	High in Spindle
423	2954025	TRERF1	High in Spindle
424	2582562	ACVR1	High in Spindle
425	3988435	DOCK11	High in Spindle
426	2371346	RGL1	High in Spindle
427	3595096	TCF12	High in Spindle
428	3625823	ZNF280D	High in Spindle
429	2601341	WDFY1	High in Spindle
430	3987492	ALG13	High in Spindle
431	3162529	C9orf150	High in Spindle
432	3552847	DYNC1H1	High in Spindle
433	2407478	FHL3	High in Spindle
434	3047660	GLI3	High in Spindle
435	2814756	MAP1B	High in Spindle
436	3281068	PIP4K2A	High in Spindle
437	2896888	CAP2	High in Spindle
438	3041294	FAM126A	High in Spindle
439	2360206	ATP8B2	High in Spindle
440	3236958	VIM	High in Spindle
441	3362263	DENND5A	High in Spindle
442	2463864	CEP170	High in Spindle
443	3521372	DZIP1	High in Spindle
444	3954375	PRAME	High in Spindle
445	2978044		High in Spindle
446	3238231	MLLT10	High in Spindle
447	3279857	TRDMT1	High in Spindle
448	3611049	LRRC28	High in Spindle
449	2863885	LHFPL2	High in Spindle
450	3241316	ZEB1	High in Spindle
451	3521174	ABCC4	High in Spindle
452	3499585	BIVM	High in Spindle
453	3674199	CPNE7	High in Spindle
454	2579572	ZEB2	High in Spindle
455	3040363	TWIST1	High in Spindle
456	2387711	FMN2	High in Spindle
457	2591643	COL5A2	High in Spindle	Core matrisome	Collagens
458	3916527	JAM2	High in Spindle
459	2566848	AFF3	High in Spindle
460	2601648	DOCK10	High in Spindle
461	3423301	NAV3	High in Spindle
462	3535515	FRMD6	High in Spindle
463	3021158	C7orf58	High in Spindle
464	4024373	CDR1	High in Spindle
465	3151086	HAS2	High in Spindle
466	3039177	ETV1	High in Spindle
467	2343418	PTGFR	High in Spindle
468	3148463	ANGPT1	High in Spindle	Matrisome-associated	Secreted Factors
469	3981959	SLC16A2	High in Spindle
470	3456732	ITGA5	High in Spindle
471	2948522	KIAA1949	High in Spindle
472	3220384	LPAR1	High in Spindle
473	2922631	DSE	High in Spindle
474	3505319	SACS	High in Spindle
475	3619116	GPR176	High in Spindle
476	3559192	PRKD1	High in Spindle
477	2436985	SHC1	High in Spindle
478	3721989	CNTNAP1	High in Spindle
479	3730322	MRC2	High in Spindle
480	2378937	DTL	High in Spindle
481	3680583	RSL1D1	High in Spindle
482	2617687	XYLB	High in Spindle
483	3570105		High in Spindle
484	3454006	FMNL3	High in Spindle
485	4009667	FGD1	High in Spindle
486	3976519	RBM3	High in Spindle
487	3182489	RNF20	High in Spindle
488	3325768	QSER1	High in Spindle
489	3975893	PHF16	High in Spindle
490	3112543	UTP23	High in Spindle
491	3975762	ZNF673	High in Spindle
492	3119945	GRINA	High in Spindle
493	3325503	RCN1	High in Spindle
494	2816030	POLK	High in Spindle
495	2859775	SGTB	High in Spindle
496	2863730	AP3B1	High in Spindle
497	2967276	POPDC3	High in Spindle
498	3725392	CALCOCO2	High in Spindle
499	3126191	PSD3	High in Spindle
500	3837731	EMP3	High in Spindle
501	2503200	RALB	High in Spindle
502	3625539	NEDD4	High in Spindle
503	3633460	PTPN9	High in Spindle
504	2817053	SCAMP1	High in Spindle
505	2856634	ARL15	High in Spindle
506	3127703	TNFRSF10B	High in Spindle
507	2814855	PTCD2	High in Spindle
508	3214668	IARS	High in Spindle
509	3625234	RSL24D1	High in Spindle
510	3115504	MYC	High in Spindle
511	3569754	ZFP36L1	High in Spindle
512	3186207	C9orf91	High in Spindle
513	3556771		High in Spindle
514	3190242	DNM1	High in Spindle
515	3971877	EIF2S3	High in Spindle
516	3720119		High in Spindle
517	3721452	FKBP10	High in Spindle
518	3816919	NFIC	High in Spindle
519	2611779	TMEM43	High in Spindle
520	3624607	MYO5A	High in Spindle
521	3631498	LARP6	High in Spindle
522	2634494	ALCAM	High in Spindle
523	3513752	CAB39L	High in Spindle
524	3821377	ZNF441	High in Spindle
525	3851441	ZNF442	High in Spindle
526	2773369	CXCL5	High in Spindle	Matrisome-associated	Secreted Factors
527	2828441	PDLIM4	High in Spindle
528	2890660	GFPT2	High in Spindle
529	3726498	MYCBPAP	High in Spindle
530	2406363		High in Spindle
531	2710764	UTS2D	High in Spindle
532	3821701	ZNF788	High in Spindle
533	3556672		High in Spindle
534	2916390	ORC3L	High in Spindle
535	3218528	ABCA1	High in Spindle
536	2968054	SEC63	High in Spindle
537	3812206	TMX3	High in Spindle
538	3792952	SOCS6	High in Spindle
539	3812426	RTTN	High in Spindle
540	3651057	C16orf62	High in Spindle
541	2526971	TMEM169	High in Round
542	2598606	PECR	High in Round
543	3261532	ELOVL3	High in Round
544	2326485	LIN28	High in Round
545	2777639	GPRIN3	High in Round
546	3260700	PAX2	High in Round
547	2727116	RASL11B	High in Round
548	3248470	C10orf107	High in Round
549	3019158	LRRN3	High in Round
550	3855218	COMP	High in Round	Core matrisome	ECM Glycoproteins
551	3280573	NEBL	High in Round
552	3401756	C12orf5	High in Round
553	3302990	GOT1	High in Round
554	3954691	ZDHHC8P	High in Round
555	3683651	ACSM2B	High in Round
556	2863964	ARSB	High in Round
557	3980078	STARD8	High in Round
558	3357397	GLB1L2	High in Round
559	3511135	KBTBD6	High in Round
560	3756668	KRTAP3-1	High in Round
561	3275611	ANKRD16	High in Round
562	3921599	PCP4	High in Round
563	2473376	EFR3B	High in Round
564	3299504	ACTA2	High in Round
565	2780099	NHEDC2	High in Round
566	2957462	GSTA4	High in Round
567	3279575	RSU1	High in Round
568	3543673	ACOT2	High in Round
569	2360647	EFNA3	High in Round
570	2830818	REEP2	High in Round
571	3572929	ZDHHC22	High in Round
572	2772566	IGJ	High in Round
573	2372781	RGS1	High in Round
574	2632225	EPHA3	High in Round
575	2690012	LSAMP	High in Round
576	2404344	NKAIN1	High in Round
577	3148545	RSPO2	High in Round	Core matrisome	ECM Glycoproteins
578	2783978	QRFPR	High in Round
579	3279698	CUBN	High in Round
580	2552643	NRXN1	High in Round
581	2665720	ZNF385D	High in Round
582	3446297	RERGL	High in Round
583	3450861	ABCD2	High in Round
584	3460198	WIF1	High in Round	Matrisome-associated	Secreted Factors
585	3481296	SGCG	High in Round
586	3416268	HOXC12	High in Round
587	3260265	CNNM1	High in Round
588	3792776	DOK6	High in Round
589	3193725	OLFM1	High in Round
590	3849894	OLFM2	High in Round
591	3817186	ATCAY	High in Round
592	3570133		High in Round
593	2372858	RGS2	High in Round
594	2858134	PDE4D	High in Round
595	3416278	HOXC11	High in Round
596	3481410	TNFRSF19	High in Round
597	4007437	SLC38A5	High in Round
598	3977299	CLCN5	High in Round
599	3416290	HOXC10	High in Round
600	3416344	HOXC9	High in Round
601	3416353	HOXC8	High in Round
602	3130244	TEX15	High in Round
603	3280787	C10orf140	High in Round
604	2632778	EPHA6	High in Round
605	3676763	ABCA3	High in Round
606	3498589	CLYBL	High in Round
607	3013894	DLX6	High in Round
608	3062523	DLX5	High in Round
609	3418249	KIF5A	High in Round
610	3418298	KIF5A	High in Round
611	3261971	CNNM2	High in Round
612	3402814	GPR162	High in Round
613	3541383	ARG2	High in Round
614	2345286	LMO4	High in Round
615	3464912	WDR51B	High in Round
616	2859387	HTR1A	High in Round
617	2726910	SPATA18	High in Round
618	2358092	CA14	High in Round
619	2358117	C1orf54	High in Round
620	2684957	POU1F1	High in Round
621	3039485	MEOX2	High in Round
622	3110217	BAALC	High in Round
623	2899808	PRSS16	High in Round
624	3921442	SH3BGR	High in Round
625	3654227	IL21R	High in Round
626	2447148	RGS16	High in Round
627	3324447	FIBIN	High in Round
628	3742304	VMO1	High in Round
629	3122631	XKR5	High in Round
630	3376677	RCOR2	High in Round
631	3847356	LONP1	High in Round
632	3902372	FLJ45832	High in Round
633	3199511	FREM1	High in Round	Matrisome-associated	ECM-affiliated Proteins
634	3015682	PCOLCE	High in Round	Core matrisome	ECM Glycoproteins
635	2531779	ARMC9	High in Round
636	3468888	GLT8D2	High in Round
637	2331903	ZNF643	High in Round
638	4027749	RAB39B	High in Round
639	2515471	DLX1	High in Round
640	2586989	DLX2	High in Round
641	3125715	FGF20	High in Round	Matrisome-associated	Secreted Factors
642	3103703	PI15	High in Round
643	2735759	MMRN1	High in Round	Core matrisome	ECM Glycoproteins
644	3058944	HGF	High in Round	Matrisome-associated	Secreted Factors
645	3336324	ACTN3	High in Round
646	3729834	TBX2	High in Round
647	4012178	CITED1	High in Round
648	3426257	SOCS2	High in Round
649	3838845	CPT1C	High in Round
650	3841134	CACNG7	High in Round
651	3087703	PDGFRL	High in Round
652	3246888	PRKG1	High in Round
653	3388785	MMP10	High in Round	Matrisome-associated	ECM Regulators
654	3909777	SALL4	High in Round
655	3561532	SLC25A21	High in Round
656	3261009	KAZALD1	High in Round	Matrisome-associated	ECM Regulators
657	4378090	hsa-miR-363-3p	High in Round
658	3867264	CA11	High in Round
659	3839103	ATF5	High in Round
660	3491948	TDRD3	High in Round
661	3371339	PHF21A	High in Round
662	3809750		High in Round
663	2384268	HIST3H2BB	High in Round
664	2459616	HIST3H2A	High in Round
665	3434760	P2RX4	High in Round
666	2974671	C6orf192	High in Round
667	3570123		High in Round
668	3480885	FGF9	High in Round	Matrisome-associated	Secreted Factors
669	3751042	TLCD1	High in Round
670	2622469	RBM5	High in Round
671	3551849		High in Round
672	2586744	METTL8	High in Round
673	2434139	SV2A	High in Round
674	2911257	KIAA1586	High in Round
675	3149528	TRPS1	High in Round
676	3600212	LRRC49	High in Round
677	2946845	ZNF204	High in Round
678	4013018	ZDHHC15	High in Round
679	3597521	APH1B	High in Round
680	3189311	PBX3	High in Round
681	3319306		High in Round
682	3326826	FJX1	High in Round
683	3743393	DLG4	High in Round
684	3529908	NFATC4	High in Round
685	3570085		High in Round
686	3570117		High in Round
687	2903488	HSD17B8	High in Round
688	3846065	ZNF77	High in Round
689	3249369	LRRTM3	High in Round
690	2879105	SPRY4	High in Round
691	3464860	DUSP6	High in Round
692	3519309	SPRY2	High in Round
693	3687405	FAM57B	High in Round
694	3079576	SMARCD3	High in Round
695	3758510	ETV4	High in Round
696	3589141	SPRED1	High in Round
697	3630206		High in Round
698	2359036	SNX27	High in Round
699	3847112	PTPRS	High in Round
700	3584443	SNRPN	High in Round
701	3456212	MAP3K12	High in Round
702	3713951	SLC47A1	High in Round
703	3732230	PITPNC1	High in Round
704	4007765	PRAF2	High in Round
705	2376037	MDM4	High in Round
706	2378584	RCOR3	High in Round
707	2454935	ANGEL2	High in Round
708	3105467	E2F5	High in Round
709	3310725	C10orf88	High in Round
710	2835006	GRPEL2	High in Round
711	3590275	CHAC1	High in Round
712	2327391	SESN2	High in Round
713	3418111	INHBE	High in Round	Matrisome-associated	Secreted Factors
714	3419807	XPOT	High in Round
715	2824089	SNORA13	High in Round
716	3458587	DDIT3	High in Round
717	3867443	HSD17B14	High in Round
718	2379280	FLVCR1	High in Round
719	2380991	IARS2	High in Round
720	3146661	ANKRD46	High in Round
721	3475679	ZCCHC8	High in Round
722	2406260		High in Round
723	2427720	DRAM2	High in Round
724	3474553		High in Round
725	3474547		High in Round
726	2897453	ID4	High in Round
727	3288803	OGDHL	High in Round
728	2746164	MMAA	High in Round
729	3254337	C10orf57	High in Round
730	3269065	LHPP	High in Round
731	3270840	MGMT	High in Round
732	3311715	UROS	High in Round
733	2396750	FBXO2	High in Round
734	2707876	LAMP3	High in Round
735	3963115	SULT4A1	High in Round
736	3841506	LAIR2	High in Round
737	3262535	GSTO2	High in Round
738	3851826	DNASE2	High in Round
739	2902416	TNF	High in Round	Matrisome-associated	Secreted Factors
740	3579546	WARS	High in Round
741	4026842	ARHGAP4	High in Round
742	3557268	PPP1R3E	High in Round
743	2348634	AGL	High in Round
744	3403244	CLSTN3	High in Round
745	3237548	ARL5B	High in Round
746	3800619	ROCK1	High in Round
747	3800779	ESCO1	High in Round
748	3426215	MRPL42	High in Round
749	3795045	ATP9B	High in Round
750	3814734	TXNL4A	High in Round
751	3790479	SEC11C	High in Round
752	3811086	PIGN	High in Round
753	3549517	OTUB2	High in Round
754	3547696	TTC8	High in Round
755	3278198	PHYH	High in Round
756	3941643	CCDC117	High in Round
757	2889753	ZNF354A	High in Round
758	3978819	RRAGB	High in Round
759	3543884	ZNF410	High in Round
760	3513794	RCBTB1	High in Round
761	3982811	SH3BGRL	High in Round
762	2610336	VHL	High in Round
763	3087813	PCM1	High in Round
764	3809796		High in Round
765	3809758		High in Round
766	3420079	LEMD3	High in Round
767	3286343	ZNF239	High in Round
768	3809804		High in Round
769	3474521		High in Round
770	2459866	NUP133	High in Round
771	3983154	ZNF711	High in Round
772	3809671	NARS	High in Round
773	3809689		High in Round
774	3809680		High in Round
775	3809692		High in Round
776	3807370	DYM	High in Round
777	3809790		High in Round
778	3809724		High in Round
779	3809802		High in Round
780	3454662	CSRNP2	High in Round
781	3821301	ZNF627	High in Round
782	3809728		High in Round
783	3809788		High in Round
784	3809716		High in Round
785	2950329	HLA-DPA1	High in Round
786	2675801	PCBP4	High in Round
787	3278057	CCDC3	High in Round
788	3608638	SV2B	High in Round
789	4048241	HLA-DRB5	High in Round
790	3630187		High in Round
791	3594129	MAPK6	High in Round
792	3623683	GABPB1	High in Round
793	3470426		High in Round
794	3486025	UFM1	High in Round
795	3470282		High in Round
796	3499453	TPP2	High in Round
797	3505937	CENPJ	High in Round
798	3485863	EXOSC8	High in Round
799	3514488	INTS6	High in Round
800	3236538	RPP38	High in Round
801	3569339	PIGH	High in Round
802	2406313		High in Round
803	3212301		High in Round
804	3809690		High in Round
805	3307680	DCLRE1A	High in Round
806	2328477		High in Round
807	2328486		High in Round
808	2328496		High in Round
809	2502842	TMEM37	High in Epithelial
810	3556816	SLC7A7	High in Epithelial
811	3299970	ANKRD1	High in Epithelial
812	3888721	PTPN1	High in Epithelial
813	2353337	SLC22A15	High in Epithelial
814	2740507	UGT8	High in Epithelial
815	2977510	FUCA2	High in Epithelial
816	3389273	CASP4	High in Epithelial
817	2779823	SLC39A8	High in Epithelial
818	3906942	SERINC3	High in Epithelial
819	2880679	SH3TC2	High in Epithelial
820	3821015	LDLR	High in Epithelial
821	2371547	C1orf21	High in Epithelial
822	3316344	CD151	High in Epithelial
823	3322103		High in Epithelial
824	4395400	hsa-miR-139-5p	High in Epithelial
825	3025678	AGBL3	High in Epithelial
826	2732655	FRAS1	High in Epithelial	Core matrisome	ECM Glycoproteins
827	3360684	OR52E6	High in Epithelial
828	3159483	KANK1	High in Epithelial
829	2479433	PLEKHH2	High in Epithelial
830	2400793	HSPG2	High in Epithelial	Core matrisome	Proteoglycans
831	3913018	LAMA5	High in Epithelial	Core matrisome	ECM Glycoproteins
832	3675266	JMJD8	High in Epithelial
833	2674436		High in Epithelial
834	2676518	SFMBT1	High in Epithelial
835	2697564	PIK3CB	High in Epithelial
836	2726234	NIPAL1	High in Epithelial
837	2939886	LYRM4	High in Epithelial
838	3008144	EIF4H	High in Epithelial
839	2936857	MLLT4	High in Epithelial
840	3934669	SUMO3	High in Epithelial
841	2406299		High in Epithelial
842	2406329		High in Epithelial
843	3701779	SDR42E1	High in Epithelial
844	3835372	ZNF223	High in Epithelial
845	3840372	ZNF701	High in Epithelial
846	3921068	ETS2	High in Epithelial
847	3363645	BTBD10	High in Epithelial
848	3751323	MYO18A	High in Epithelial
849	2986493	PSMB1	High in Epithelial
850	3419898	RASSF3	High in Epithelial
851	2841330		High in Epithelial
852	3219788	EPB41L4B	High in Epithelial
853	2981912	EZR	High in Epithelial
854	3923354	AGPAT3	High in Epithelial
855	3923426	AGPAT3	High in Epithelial
856	3944404	APOL1	High in Epithelial
857	3105033	CHMP4C	High in Epithelial
858	3251353	C10orf104	High in Epithelial
859	3468009	ARL1	High in Epithelial
860	2566586	TSGA10	High in Epithelial
861	3914771	RBM11	High in Epithelial
862	2361342	SEMA4A	High in Epithelial	Matrisome-associated	ECM-affiliated Proteins
863	3598267	OSTbeta	High in Epithelial
864	2403446	PTAFR	High in Epithelial
865	3421300	MDM2	High in Epithelial
866	2685345	STX19	High in Epithelial
867	3453450		High in Epithelial
868	3009229	POR	High in Epithelial
869	3089102	EPB49	High in Epithelial
870	2347625	SLC44A3	High in Epithelial
871	2645906	PLS1	High in Epithelial
872	3129588	KIF13B	High in Epithelial
873	3900091	C20orf74	High in Epithelial
874	2651835	GPR160	High in Epithelial
875	3663074	MMP15	High in Epithelial	Matrisome-associated	ECM Regulators
876	2573570	TFCP2L1	High in Epithelial
877	3235373	DHTKD1	High in Epithelial
878	3457891	GLS2	High in Epithelial
879	3159330	DOCK8	High in Epithelial
880	3662201	MT1H	High in Epithelial
881	3708663	CHRNB1	High in Epithelial
882	2636695	ZDHHC23	High in Epithelial
883	2765590	ARAP2	High in Epithelial
884	2605480	RAB17	High in Epithelial
885	3336906	SSH3	High in Epithelial
886	3475324	TMEM120B	High in Epithelial
887	2764192	KIAA0746	High in Epithelial
888	3191338	GPR107	High in Epithelial
889	2732844	ANXA3	High in Epithelial	Matrisome-associated	ECM-affiliated Proteins
890	3029646	ARHGEF5	High in Epithelial
891	3757108	KRT19	High in Epithelial
892	2329041	KIAA1522	High in Epithelial
893	3441885	SCNN1A	High in Epithelial
894	2878662	DIAPH1	High in Epithelial
895	3832256	SPINT2	High in Epithelial
896	3455516	KRT8	High in Epithelial
897	2893794	DSP	High in Epithelial
898	3907190	SLPI	High in Epithelial	Matrisome-associated	ECM Regulators
899	2827057	GRAMD3	High in Epithelial
900	3781980	TTC39C	High in Epithelial
901	3364525	PLEKHA7	High in Epithelial
902	3781794	LAMA3	High in Epithelial	Core matrisome	ECM Glycoproteins
903	2413907	DHCR24	High in Epithelial
904	3410614	FGD4	High in Epithelial
905	3783529	DSG2	High in Epithelial
906	3113180	MAL2	High in Epithelial
907	3332913	TMEM216	High in Epithelial
908	3832280	C19orf33	High in Epithelial
909	2839543	WWC1	High in Epithelial
910	2338625	HOOK1	High in Epithelial
911	3888835	PARD6B	High in Epithelial
912	3310041	FGFR2	High in Epithelial
913	2491661	VAMP8	High in Epithelial
914	3403092	PTPN6	High in Epithelial
915	3948259	ARHGAP8	High in Epithelial
916	3418492	TSPAN31	High in Epithelial
917	3315952	RASSF7	High in Epithelial
918	3131741	RAB11FIP1	High in Epithelial
919	3734903	LLGL2	High in Epithelial
920	2440476	F11R	High in Epithelial
921	3693141	PLLP	High in Epithelial
922	3830246	LSR	High in Epithelial
923	3757329	JUP	High in Epithelial
924	3450234	PKP2	High in Epithelial
925	3418303	PIP4K2C	High in Epithelial
926	3858852	RHPN2	High in Epithelial
927	3819016	STXBP2	High in Epithelial
928	2334602	TSPAN1	High in Epithelial
929	3316149	EPS8L2	High in Epithelial
930	4373095	hsa-miR-203a	High in Epithelial
931	2496962	IL1R1	High in Epithelial
932	2747961	FHDC1	High in Epithelial
933	2358591	ANXA9	High in Epithelial	Matrisome-associated	ECM-affiliated Proteins
934	2358949	CGN	High in Epithelial
935	2775259	RASGEF1B	High in Epithelial
936	3716783	RAB11FIP4	High in Epithelial
937	3329099	GYLTL1B	High in Epithelial
938	3439510	SLC6A12	High in Epithelial
939	2400655	RAP1GAP	High in Epithelial
940	3339971	PLEKHB1	High in Epithelial
941	3435881		High in Epithelial
942	3908901	KCNB1	High in Epithelial
943	2688499	ZBED2	High in Epithelial
944	2770039	NMU	High in Epithelial
945	3015442	PILRB	High in Epithelial
946	3063856	GATS	High in Epithelial
947	2381309	MOSC1	High in Epithelial
948	2495758	C2orf15	High in Epithelial
949	2734270	CDS1	High in Epithelial
950	3077573	ARHGEF5L	High in Epithelial
951	3202316	MOBKL2B	High in Epithelial
952	3275470		High in Epithelial
953	2360677	EFNA1	High in Epithelial
954	2901970	DDR1	High in Epithelial
955	3029016	TMEM139	High in Epithelial
956	3817116	TJP3	High in Epithelial
957	3802980	DSC2	High in Epithelial
958	3942838	LIMK2	High in Epithelial
959	3886765	PI3	High in Epithelial	Matrisome-associated	ECM Regulators
960	2334740	FAAH	High in Epithelial
961	2975741	MAP7	High in Epithelial
962	3848159	SH2D3A	High in Epithelial
963	2326327	CNKSR1	High in Epithelial
964	3667652	MARVELD3	High in Epithelial
965	3157722	FAM83H	High in Epithelial
966	3315802	PKP3	High in Epithelial
967	3696226	ESRP2	High in Epithelial
968	3390195	EXPH5	High in Epithelial
969	3339406	FOLR1	High in Epithelial
970	2469157	GRHL1	High in Epithelial
971	2453881	IRF6	High in Epithelial
972	2402892	C1orf172	High in Epithelial
973	3107548	ESRP1	High in Epithelial
974	3185593	BSPRY	High in Epithelial
975	3107603		High in Epithelial
976	3850457	AP1M2	High in Epithelial
977	2409275	C1orf210	High in Epithelial
978	2333035	TMEM125	High in Epithelial
979	3688254	PRSS8	High in Epithelial
980	4045665	S100A14	High in Epithelial	Matrisome-associated	Secreted Factors
981	3835751	CBLC	High in Epithelial
982	3417249	ERBB3	High in Epithelial
983	3807595	MYO5B	High in Epithelial
984	3743551	CLDN7	High in Epithelial
985	3356175	ST14	High in Epithelial	Matrisome-associated	ECM Regulators
986	3393720	MPZL2	High in Epithelial
987	3590164	SPINT1	High in Epithelial
988	3666409	CDH1	High in Epithelial
989	3899404	OVOL2	High in Epithelial
990	3979101	FAAH2	High in Epithelial
991	2900195	ZNF165	High in Epithelial
992	2480961	EPCAM	High in Epithelial
993	3855856	LPAR2	High in Epithelial
994	3576704	TC2N	High in Epithelial
995	3393704	MPZL3	High in Epithelial
996	3824596	B3GNT3	High in Epithelial
997	3335571	OVOL1	High in Epithelial
998	3742285	CXCL16	High in Epithelial
999	3837866	SULT2B1	High in Epithelial
1000	4395411	hsa-miR-200c-3p	High in Epithelial
1001	2828520	SLC22A5	High in Epithelial
1002	2875289		High in Epithelial
1003	3421706	RAB3IP	High in Epithelial
1004	3421762	RAB3IP	High in Epithelial
1005	3872441	ZNF552	High in Epithelial
1006	3922664	SLC37A1	High in Epithelial
1007	3453389		High in Epithelial
1008	3752709	MYO1D	High in Epithelial
1009	3973803	XK	High in Epithelial
1010	3436571	AACS	High in Epithelial
1011	3294576	USP54	High in Epithelial
1012	3189617	RALGPS1	High in Epithelial
1013	3654669	SULT1A2	High in Epithelial
1014	3764399	RNF43	High in Epithelial
1015	3828112	CCNE1	High in Epithelial
1016	3832830	PAK4	High in Epithelial
1017	2316245	PRKCZ	High in Epithelial
1018	3676649	DCI	High in Epithelial
1019	3062665	MGC72080	High in Epithelial
1020	3062868	BAIAP2L1	High in Epithelial
1021	3008376	GTF2I	High in Epithelial
1022	3068476	TMEM168	High in Epithelial
1023	3081624	LMBR1	High in Epithelial
1024	3006133	STAG3L4	High in Epithelial
1025	3012677	C7orf64	High in Epithelial
1026	3062193	SLC25A13	High in Epithelial
1027	3453120	ZNF641	High in Epithelial
1028	2910680	LRRC1	High in Epithelial
1029	3060245	SLC25A40	High in Epithelial
1030	3059942	KIAA1324L	High in Epithelial
1031	3830530	TMEM147	High in Epithelial
1032	3014159	LMTK2	High in Epithelial
1033	3063083	SMURF1	High in Epithelial
1034	3864519	CADM4	High in Epithelial
1035	3865223	TRAPPC6A	High in Epithelial
1036	2565225		High in Epithelial
1037	3061191	PEX1	High in Epithelial
1038	4373011	hsa-miR-95-3p	High in Epithelial
1039	2855501	HMGCS1	High in Epithelial
1040	3243262	HSD17B7P2	High in Epithelial
1041	3453464		High in Epithelial
1042	2339139	INADL	High in Epithelial
1043	3417161	RAB5B	High in Epithelial
1044	3725998		High in Epithelial
1045	3414440	C12orf62	High in Epithelial
1046	3460593	TMBIM4	High in Epithelial
1047	3847873	SLC25A23	High in Epithelial
1048	3819629		High in Epithelial
1049	2429914	IGSF3	High in Epithelial
1050	2347132	FNBP1L	High in Epithelial
1051	3468103	GNPTAB	High in Epithelial
1052	3819573		High in Epithelial
1053	2992963	CCDC126	High in Epithelial
1054	3819701		High in Epithelial
1055	2773655	RCHY1	High in Epithelial
1056	3931112	HLCS	High in Epithelial
1057	3405440	CDKN1B	High in Epithelial
1058	3444958	DUSP16	High in Epithelial
1059	2565180		High in Epithelial
1060	3032446	ACTR3B	High in Epithelial
1061	3915479	CXADR	High in Epithelial
1062	3275548		High in Epithelial
1063	4395382	hsa-miR-185-5p	High in Epithelial
1064	2442698	CREG1	High in Epithelial
1065	2708229	PARL	High in Epithelial
1066	2384562	RAB4A	High in Epithelial
1067	3429365	TDG	High in Epithelial
1068	3543935	COQ6	High in Epithelial
1069	3577078	LGMN	High in Epithelial
1070	3474619	POP5	High in Epithelial
1071	3958045	C22orf30	High in Epithelial
1072	3719210	DHRS11	High in Epithelial
1073	3750842	FLJ25006	High in Epithelial
1074	3699810		High in Epithelial
1075	3715512	TNFAIP1	High in Epithelial
1076	3929291	C21orf59	High in Epithelial
1077	3929664	TMEM50B	High in Epithelial
1078	3474495	TRIAP1	High in Epithelial
1079	2473784	SELI	High in Epithelial
1080	3881010	CTD-2514C3.1	High in Epithelial
1081	3126087	ASAH1	High in Epithelial
1082	3565524	GCH1	High in Epithelial
1083	3695157	CMTM4	High in Epithelial
1084	3433843	SUDS3	High in Epithelial
1085	3780287	RNMT	High in Epithelial
1086	3779314	CHMP1B	High in Epithelial
1087	3779756	SEH1L	High in Epithelial
1088	3779817	CEP192	High in Epithelial
1089	3799542	CEP76	High in Epithelial
1090	3507003	LNX2	High in Epithelial
1091	3878467	SEC23B	High in Epithelial
1092	2769095		High in Epithelial
1093	3854982	ISYNA1	High in Epithelial
1094	3379326	CHKA	High in Epithelial
1095	3420497	HELB	High in Epithelial
1096	3378244	SLC29A2	High in Epithelial
1097	3867660	NTF4	High in Epithelial	Matrisome-associated	Secreted Factors
1098	2751385	CLCN3	High in Epithelial
1099	2487549	MXD1	High in Epithelial
1100	2345880	LRRC8B	High in Epithelial
1101	3428131	SCYL2	High in Epithelial
1102	3829575	LSM14A	High in Epithelial
1103	3454576	SLC11A2	High in Epithelial
1104	3474697	UNQ1887	High in Epithelial
1105	3534923	KLHDC2	High in Epithelial
1106	3848243	INSR	High in Epithelial
1107	3852586	LPHN1	High in Epithelial
1108	3818648	ZNF557	High in Epithelial
1109	3849267	ZNF558	High in Epithelial
1110	2789266	LRBA	High in Epithelial
1111	3334884	TM7SF2	High in Epithelial
1112	3300242	CPEB3	High in Epithelial
1113	3551734		High in Epithelial
1114	3819711		High in Epithelial
1115	3819723		High in Epithelial
1116	2831999		High in Epithelial
1117	3819743		High in Epithelial
1118	3250602	H2AFY2	High in Epithelial
1119	4378069	hsa-miR-200a-3p	High in Epithelial
1120	4395362	hsa-miR-200b-3p	High in Epithelial
1121	3551760		High in Epithelial
1122	2727762	SRD5A3	High in Epithelial
1123	2945518	GPLD1	High in Epithelial
1124	2328593		High in Epithelial
1125	2793401	MFAP3L	High in Epithelial
1126	3249978	STOX1	High in Epithelial
1127	3956909	NIPSNAP1	High in Epithelial
1128	2786578	NDUFC1	High in Epithelial
1129	3867415	BCAT2	High in Epithelial
1130	3417184	SUOX	High in Epithelial
1131	3861581	ECH1	High in Epithelial
1132	3750723	UNC119	High in Epithelial
1133	3751121	FLOT2	High in Epithelial
1134	2560076	RTKN	High in Epithelial
1135	3302187	ARHGAP19	High in Epithelial
1136	3732793	ARSG	High in Epithelial
1137	3601931	CPLX3	High in Epithelial
1138	3306569		High in Epithelial
1139	2898499	ALDH5A1	High in Epithelial
1140	3129361	FBXO16	High in Epithelial
1141	3091746	FZD3	High in Epithelial
1142	3720402	ERBB2	High in Epithelial
1143	3757423	KLHL11	High in Epithelial
1144	2749380	TMEM144	High in Epithelial
1145	3535125	ATP5S	High in Epithelial
1146	3563814	L2HGDH	High in Epithelial
1147	3966225	RABL2B	High in Epithelial
1148	3958339		High in Epithelial
1149	2326561	RPS6KA1	High in Epithelial
1150	3442427	LPCAT3	High in Epithelial
1151	3473331	C12orf49	High in Epithelial
1152	3699581	TMEM170A	High in Epithelial
1153	3958393		High in Epithelial
1154	4373071	hsa-miR-25-3p	High in Epithelial
1155	4395168	hsa-miR-34a-5p	High in Epithelial
1156	3674500		High in Epithelial
1157	3788270	ELAC1	High in Epithelial
1158	4373264	hsa-miR-517c-3p	High in Epithelial
1159	4373137	hsa-miR-141-3p	High in Epithelial
